# Supplementary material for: 2-Methyl-5-nitro­benzene­sulfonamide
Source: Acta Crystallogr Sect E Struct Rep Online. 2009 Dec 12;66(Pt 1):o136. doi: 10.1107/S1600536809053069 (PMC2980036; doi:10.1107/S1600536809053069)
Supplement: Supplementary file 1 [file e-66-0o136-sup1.cif]

##############################################################################
###                                                                        ###
###        Electronic paper (Acta Crystallographica Section E)             ###
###                                                                        ###
##############################################################################
#                                                                            #
# This CIF contains the data in a paper accepted for publication in Acta     #
# Crystallographica Section E. It conforms to the requirements of Notes      #
# for Authors for Section E, and has been peer reviewed under the auspices   #
# of the IUCr Commission on Journals.                                        #
#                                                                            #
# Full details of the Crystallographic Information File format               #
# are given in the paper "The Crystallographic Information File (CIF):       #
# a New Standard Archive File for Crystallography" by S. R. Hall, F. H.      #
# Allen and I. D. Brown [Acta Cryst. (1991), A47, 655-685].                  #
#                                                                            #
# The current version of the core CIF dictionary is obtainable from          #
# ftp://ftp.iucr.org/pub/cif_core.dic. The current version number is 2.4.    #
#                                                                            #
# Software is freely available for graphical display of the structure(s) in  #
# this CIF.  For information consult the CIF home page http://www.iucr.org/  #
# cif/home.html                                                              #
#                                                                            #
# This file may be used for bona fide research purposes within the           #
# scientific community so long as proper attribution is given to the journal # 
# article from which it was obtained.                                        #
#                                                                            #
##############################################################################
                                             
data_I
_audit_creation_method     SHELXL-97
_chemical_name_systematic
;
2-Methyl-5-nitrobenzenesulfonamide
;
_chemical_name_common
;
;
_chemical_formula_moiety     'C7 H8 N2 O4 S'
_chemical_formula_sum     'C7 H8 N2 O4 S'
_chemical_formula_iupac     'C7 H8 N2 O4 S'
_chemical_formula_weight     216.21
_chemical_melting_point     ?
_symmetry_cell_setting     orthorhombic
_symmetry_space_group_name_H-M     'P 21 21 21'
_symmetry_space_group_name_hall     'P 2ac 2ab'
loop_
    _symmetry_equiv_pos_as_xyz
    'x, y, z'
    '-x+1/2, -y, z+1/2'
    '-x, y+1/2, -z+1/2'
    'x+1/2, -y+1/2, -z'
_cell_length_a     4.9872(4)
_cell_length_b     6.2814(5)
_cell_length_c     28.557(2)
_cell_angle_alpha     90.00
_cell_angle_beta     90.00
_cell_angle_gamma     90.00
_cell_volume     894.60(12)
_cell_formula_units_Z     4
_cell_measurement_reflns_used     1325
_cell_measurement_theta_min     2.85
_cell_measurement_theta_max     25.41
_cell_measurement_temperature     296(2)
_exptl_crystal_description     Needles
_exptl_crystal_colour     Colourless
_exptl_crystal_size_max     0.43
_exptl_crystal_size_mid     0.17
_exptl_crystal_size_min     0.11
_exptl_crystal_density_diffrn     1.605
_exptl_crystal_density_meas     ?
_exptl_crystal_density_method     'not measured'
_exptl_crystal_F_000     448
_exptl_absorpt_coefficient_mu     0.352
_exptl_absorpt_correction_type     multi-scan
_exptl_absorpt_process_details     '(<i>SADABS</i>; Sheldrick, 1996)'
_exptl_absorpt_correction_T_min     0.8635
_exptl_absorpt_correction_T_max     0.9623
_exptl_special_details
;
;
_diffrn_ambient_temperature     296(2)
_diffrn_radiation_type     MoK\a
_diffrn_radiation_wavelength     0.71073
_diffrn_radiation_source     'fine-focus sealed tube'
_diffrn_radiation_monochromator     graphite
_diffrn_measurement_device_type     'Bruker APEXII CCD area-detector'
_diffrn_measurement_method     '\f and \w scans'
_diffrn_detector_area_resol_mean     ?
_diffrn_reflns_number     5964
_diffrn_reflns_av_R_equivalents     0.0355
_diffrn_reflns_av_sigmaI/netI     0.0558
_diffrn_reflns_theta_min     1.43
_diffrn_reflns_theta_max     28.30
_diffrn_reflns_theta_full     28.30
_diffrn_measured_fraction_theta_max     0.995
_diffrn_measured_fraction_theta_full     0.995
_diffrn_reflns_limit_h_min     -3
_diffrn_reflns_limit_h_max     6
_diffrn_reflns_limit_k_min     -8
_diffrn_reflns_limit_k_max     8
_diffrn_reflns_limit_l_min     -38
_diffrn_reflns_limit_l_max     38
_diffrn_standards_number     ?
_diffrn_standards_interval_count     ?
_diffrn_standards_interval_time     ?
_diffrn_standards_decay_%     ?
_refine_special_details
;
Refinement of <i>F</i>^2^ against ALL reflections. The weighted <i>R</i>-factor
<i>wR</i> and goodness of fit <i>S</i> are based on <i>F</i>^2^, conventional
<i>R</i>-factors <i>R</i> are based on <i>F</i>, with <i>F</i> set to zero for
negative <i>F</i>^2^. The threshold expression of <i>F</i>^2^ >
2\s(<i>F</i>^2^) is used only for calculating <i>R</i>-factors(gt) <i>etc</i>.
and is not relevant to the choice of reflections for refinement.
<i>R</i>-factors based on <i>F</i>^2^ are statistically about twice as large
as those based on <i>F</i>, and <i>R</i>- factors based on ALL data will be
even larger.
;
_reflns_number_total     2113
_reflns_number_gt     1549
_reflns_threshold_expression     'I>2\s(I)'
_refine_ls_structure_factor_coef     Fsqd
_refine_ls_matrix_type     full
_refine_ls_R_factor_all     0.0675
_refine_ls_R_factor_gt     0.0427
_refine_ls_wR_factor_gt     0.0861
_refine_ls_wR_factor_ref     0.0987
_refine_ls_goodness_of_fit_ref     0.893
_refine_ls_restrained_S_all     0.893
_refine_ls_number_reflns     2112
_refine_ls_number_parameters     136
_refine_ls_number_restraints     0
_refine_ls_number_constraints     ?
_refine_ls_hydrogen_treatment     mixed
_refine_ls_weighting_scheme     calc
_refine_ls_weighting_details
         'calc w=1/[\s^2^(Fo^2^)+(0.0508P)^2^+0.1986P] where P=(Fo^2^+2Fc^2^)/3'
_atom_sites_solution_hydrogens     geom
_atom_sites_solution_primary     direct
_atom_sites_solution_secondary     difmap
_refine_ls_shift/su_max     0.000
_refine_ls_shift/su_mean     0.000
_refine_diff_density_max     0.230
_refine_diff_density_min     -0.231
_refine_ls_extinction_method     none
_refine_ls_extinction_coef     ?
_refine_ls_abs_structure_details     'Flack (1983), 766 Friedel pairs'
_refine_ls_abs_structure_Flack     -0.02(11)
loop_
    _atom_type_symbol
    _atom_type_description
    _atom_type_scat_dispersion_real
    _atom_type_scat_dispersion_imag
    _atom_type_scat_source
    'C' 'C' 0.0033 0.0016
                         'International Tables Vol C Tables 4.2.6.8 and 6.1.1.4'
    'H' 'H' 0.0000 0.0000
                         'International Tables Vol C Tables 4.2.6.8 and 6.1.1.4'
    'N' 'N' 0.0061 0.0033
                         'International Tables Vol C Tables 4.2.6.8 and 6.1.1.4'
    'O' 'O' 0.0106 0.0060
                         'International Tables Vol C Tables 4.2.6.8 and 6.1.1.4'
    'S' 'S' 0.1246 0.1234
                         'International Tables Vol C Tables 4.2.6.8 and 6.1.1.4'
_computing_data_collection     'APEX2 (Bruker, 2007)'
_computing_cell_refinement     'SAINT (Bruker, 2007)'
_computing_data_reduction     'SAINT (Bruker, 2007)'
_computing_structure_solution     'SHELXS97 (Sheldrick, 2008)'
_computing_structure_refinement     'SHELXL97 (Sheldrick, 2008)'
_computing_molecular_graphics
                 'PLATON (Spek, 2009) and Mercury (Macrae <i>et al.</i>,  2006)'
_computing_publication_material
                                'WinGX (Farrugia, 1999) and PLATON (Spek, 2009)'
loop_
    _atom_site_type_symbol
    _atom_site_label
    _atom_site_fract_x
    _atom_site_fract_y
    _atom_site_fract_z
    _atom_site_U_iso_or_equiv
    _atom_site_adp_type
    _atom_site_calc_flag
    _atom_site_refinement_flags
    _atom_site_occupancy
    _atom_site_disorder_assembly
    _atom_site_disorder_group
    C C1 0.7436(6) 0.4718(4) 0.85981(8) 0.0294(6) Uani d . 1 . .
    C C2 0.6274(6) 0.6621(4) 0.87573(9) 0.0336(6) Uani d . 1 . .
    C C3 0.7125(7) 0.7374(4) 0.91916(10) 0.0433(8) Uani d . 1 . .
    H H3 0.6392 0.8629 0.9308 0.052 Uiso calc R 1 . .
    C C4 0.9018(6) 0.6316(5) 0.94542(9) 0.0425(7) Uani d . 1 . .
    H H4 0.9568 0.6857 0.9742 0.051 Uiso calc R 1 . .
    C C5 1.0083(7) 0.4455(4) 0.92867(9) 0.0342(6) Uani d . 1 . .
    C C6 0.9298(6) 0.3616(4) 0.88605(8) 0.0330(6) Uani d . 1 . .
    H H6 1.0009 0.2338 0.8753 0.040 Uiso calc R 1 . .
    C C7 0.4234(7) 0.7867(5) 0.84858(11) 0.0473(9) Uani d . 1 . .
    H H7A 0.3861 0.9178 0.8646 0.071 Uiso calc R 1 . .
    H H7B 0.2615 0.7051 0.8459 0.071 Uiso calc R 1 . .
    H H7C 0.4922 0.8171 0.8179 0.071 Uiso calc R 1 . .
    N N1 1.2116(5) 0.3335(4) 0.95582(8) 0.0431(6) Uani d . 1 . .
    O O4 0.3903(4) 0.3752(4) 0.79524(7) 0.0525(6) Uani d . 1 . .
    O O1 1.3007(5) 0.4194(3) 0.99090(7) 0.0568(6) Uani d . 1 . .
    O O2 1.2851(5) 0.1593(4) 0.94205(8) 0.0677(7) Uani d . 1 . .
    O O3 0.7986(4) 0.1599(3) 0.80208(7) 0.0465(5) Uani d . 1 . .
    N N3 0.8152(8) 0.5117(5) 0.76612(9) 0.0532(8) Uani d . 1 . .
    S S1 0.67301(15) 0.36352(11) 0.80358(2) 0.03595(19) Uani d . 1 . .
    H H1N 0.720(8) 0.605(5) 0.7540(12) 0.062(12) Uiso d . 1 . .
    H H2N 0.994(12) 0.509(7) 0.7660(14) 0.091(16) Uiso d . 1 . .
loop_
    _atom_site_aniso_label
    _atom_site_aniso_U_11
    _atom_site_aniso_U_22
    _atom_site_aniso_U_33
    _atom_site_aniso_U_12
    _atom_site_aniso_U_13
    _atom_site_aniso_U_23
    C1 0.0257(18) 0.0334(12) 0.0292(11) -0.0031(12) 0.0030(11) 0.0005(10)
    C2 0.0294(18) 0.0338(13) 0.0374(12) -0.0008(13) 0.0030(11) 0.0044(11)
    C3 0.046(2) 0.0403(14) 0.0437(15) 0.0085(15) 0.0036(15) -0.0086(12)
    C4 0.047(2) 0.0469(15) 0.0334(12) 0.0080(17) -0.0022(13) -0.0102(13)
    C5 0.0295(18) 0.0429(14) 0.0301(12) 0.0029(13) 0.0029(12) 0.0031(11)
    C6 0.0313(17) 0.0345(12) 0.0333(12) 0.0013(14) 0.0065(11) -0.0029(12)
    C7 0.045(2) 0.0428(16) 0.0541(17) 0.0074(15) 0.0010(16) 0.0078(13)
    N1 0.0377(16) 0.0553(14) 0.0362(11) 0.0095(15) -0.0022(11) 0.0052(11)
    O4 0.0291(12) 0.0768(14) 0.0515(12) -0.0103(12) -0.0018(9) -0.0106(11)
    O1 0.0521(16) 0.0746(15) 0.0436(11) 0.0029(13) -0.0166(11) -0.0034(10)
    O2 0.0711(19) 0.0721(14) 0.0598(14) 0.0387(16) -0.0127(13) -0.0080(12)
    O3 0.0495(14) 0.0433(10) 0.0467(10) -0.0050(11) 0.0040(10) -0.0132(9)
    N3 0.039(2) 0.079(2) 0.0415(13) -0.0008(19) 0.0032(15) 0.0203(14)
    S1 0.0296(4) 0.0473(4) 0.0310(3) -0.0068(4) 0.0021(3) -0.0038(3)
_geom_special_details
;
All s.u.'s (except the s.u. in the dihedral angle between two l.s. planes) are
estimated using the full covariance matrix. The cell s.u.'s are taken into
account individually in the estimation of s.u.'s in distances, angles and
torsion angles; correlations between s.u.'s in cell parameters are only used
when they are defined by crystal symmetry. An approximate (isotropic)
treatment of cell s.u.'s is used for estimating s.u.'s involving l.s. planes.
;
loop_
    _geom_bond_atom_site_label_1
    _geom_bond_atom_site_label_2
    _geom_bond_site_symmetry_2
    _geom_bond_distance
    _geom_bond_publ_flag
    C1 C6 . 1.379(4) ?
    C1 C2 . 1.404(4) ?
    C1 S1 . 1.779(3) ?
    C2 C3 . 1.393(4) ?
    C2 C7 . 1.499(4) ?
    C3 C4 . 1.377(4) ?
    C3 H3 . 0.9300 ?
    C4 C5 . 1.370(4) ?
    C4 H4 . 0.9300 ?
    C5 C6 . 1.383(3) ?
    C5 N1 . 1.457(4) ?
    C6 H6 . 0.9300 ?
    C7 H7A . 0.9600 ?
    C7 H7B . 0.9600 ?
    C7 H7C . 0.9600 ?
    N1 O1 . 1.221(3) ?
    N1 O2 . 1.219(3) ?
    O4 S1 . 1.432(2) ?
    O3 S1 . 1.425(2) ?
    N3 S1 . 1.586(3) ?
    N3 H1N . 0.83(4) ?
    N3 H2N . 0.89(6) ?
loop_
    _geom_angle_atom_site_label_1
    _geom_angle_atom_site_label_2
    _geom_angle_atom_site_label_3
    _geom_angle_site_symmetry_1
    _geom_angle_site_symmetry_3
    _geom_angle
    _geom_angle_publ_flag
    C6 C1 C2 . . 122.0(2) ?
    C6 C1 S1 . . 115.57(19) ?
    C2 C1 S1 . . 122.4(2) ?
    C3 C2 C1 . . 116.8(2) ?
    C3 C2 C7 . . 119.3(3) ?
    C1 C2 C7 . . 123.9(2) ?
    C4 C3 C2 . . 122.0(3) ?
    C4 C3 H3 . . 119.0 ?
    C2 C3 H3 . . 119.0 ?
    C5 C4 C3 . . 119.2(3) ?
    C5 C4 H4 . . 120.4 ?
    C3 C4 H4 . . 120.4 ?
    C4 C5 C6 . . 121.5(3) ?
    C4 C5 N1 . . 119.7(2) ?
    C6 C5 N1 . . 118.8(2) ?
    C1 C6 C5 . . 118.5(2) ?
    C1 C6 H6 . . 120.7 ?
    C5 C6 H6 . . 120.7 ?
    C2 C7 H7A . . 109.5 ?
    C2 C7 H7B . . 109.5 ?
    H7A C7 H7B . . 109.5 ?
    C2 C7 H7C . . 109.5 ?
    H7A C7 H7C . . 109.5 ?
    H7B C7 H7C . . 109.5 ?
    O1 N1 O2 . . 123.5(3) ?
    O1 N1 C5 . . 118.5(2) ?
    O2 N1 C5 . . 118.1(2) ?
    S1 N3 H1N . . 116(3) ?
    S1 N3 H2N . . 116(3) ?
    H1N N3 H2N . . 126(4) ?
    O3 S1 O4 . . 118.28(15) ?
    O3 S1 N3 . . 108.08(18) ?
    O4 S1 N3 . . 107.33(18) ?
    O3 S1 C1 . . 106.47(12) ?
    O4 S1 C1 . . 108.99(13) ?
    N3 S1 C1 . . 107.21(15) ?
loop_
    _geom_torsion_atom_site_label_1
    _geom_torsion_atom_site_label_2
    _geom_torsion_atom_site_label_3
    _geom_torsion_atom_site_label_4
    _geom_torsion_site_symmetry_1
    _geom_torsion_site_symmetry_2
    _geom_torsion_site_symmetry_3
    _geom_torsion_site_symmetry_4
    _geom_torsion
    _geom_torsion_publ_flag
    C6 C1 C2 C3 . . . . 1.2(4) ?
    S1 C1 C2 C3 . . . . -175.9(2) ?
    C6 C1 C2 C7 . . . . -179.7(3) ?
    S1 C1 C2 C7 . . . . 3.3(4) ?
    C1 C2 C3 C4 . . . . 0.1(4) ?
    C7 C2 C3 C4 . . . . -179.1(3) ?
    C2 C3 C4 C5 . . . . -0.6(5) ?
    C3 C4 C5 C6 . . . . 0.0(4) ?
    C3 C4 C5 N1 . . . . 179.2(3) ?
    C2 C1 C6 C5 . . . . -1.8(4) ?
    S1 C1 C6 C5 . . . . 175.4(2) ?
    C4 C5 C6 C1 . . . . 1.3(4) ?
    N1 C5 C6 C1 . . . . -177.9(2) ?
    C4 C5 N1 O1 . . . . -6.9(4) ?
    C6 C5 N1 O1 . . . . 172.3(3) ?
    C4 C5 N1 O2 . . . . 173.7(3) ?
    C6 C5 N1 O2 . . . . -7.1(4) ?
    C6 C1 S1 O3 . . . . 9.8(2) ?
    C2 C1 S1 O3 . . . . -173.0(2) ?
    C6 C1 S1 O4 . . . . 138.5(2) ?
    C2 C1 S1 O4 . . . . -44.3(3) ?
    C6 C1 S1 N3 . . . . -105.7(2) ?
    C2 C1 S1 N3 . . . . 71.6(3) ?
loop_
    _geom_hbond_atom_site_label_D
    _geom_hbond_atom_site_label_H
    _geom_hbond_atom_site_label_A
    _geom_hbond_site_symmetry_A
    _geom_hbond_distance_DH
    _geom_hbond_distance_HA
    _geom_hbond_distance_DA
    _geom_hbond_angle_DHA
    N3 H1N O4 3_656 0.83(4) 2.27(4) 3.055(4) 158(3)
    N3 H2N O4 1_655 0.89(6) 2.30(6) 3.107(4) 150(4)
    N3 H2N O3 3_756 0.89(6) 2.40(4) 2.893(4) 115(3)
data_global
_journal_date_recd_electronic     2009-11-16
_journal_date_accepted     2009-12-09
_journal_name_full     'Acta Crystallographica, Section E'
_journal_year     2010
_journal_volume     66
_journal_issue      1
_journal_page_first     o136
_journal_page_last     o136
_journal_paper_category     QO
_journal_coeditor_code     IS2494
_publ_contact_author_name     'Muhammad Zia-ur-Rehman'
_publ_contact_author_address
;
Applied Chemistry Research Centre, PCSIR Laboratories Complex, Ferozpure Road,
Lahore-54600, Pakistan.
;
_publ_contact_author_email     'rehman_pcsir@hotmail.com'
_publ_contact_author_fax     ?
_publ_contact_author_phone     '+92 333 457 1977'
_publ_section_title
;
2-Methyl-5-nitrobenzenesulfonamide
;
loop_
    _publ_author_name
    _publ_author_footnote
    _publ_author_address
    'Zia-ur-Rehman, Muhammad' .
;
Applied Chemistry Research Centre, PCSIR Laboratories Complex, Ferozpure Road,
Lahore 54600, Pakistan
;
    'Khan, Islam Ullah' .
;
Department of Chemistry, Government College University, Lahore 54000, Pakistan
;
    'Naz, Nargis' .
;
Lahore College for Women University, Jail Road, Lahore 54000, Pakistan
;
    'Arshad, Muhammad Nadeem' .
;
Department of Chemistry, Government College University, Lahore 54000, Pakistan
;
