# Supplementary material for: 2-Methyl-5-nitro­benzene­sulfonamide
Source: Acta Crystallogr Sect E Struct Rep Online. 2009 Dec 12;66(Pt 1):o136. doi: 10.1107/S1600536809053069 (PMC2980036; doi:10.1107/S1600536809053069)
Supplement: Supplementary file 2 [file e-66-0o136-Isup2.hkl]

#
# h,k,l, Fc-squared, Fo-squared, sigma(Fo-squared) and status flag
#
data_I
_shelx_title ' MNZ10_0m in P2(1)2(1)2(1)'
_shelx_refln_list_code          4
_shelx_F_calc_maximum       94.08
_exptl_crystal_F_000       448.00
_reflns_d_resolution_high  0.7495
 
loop_
 _symmetry_equiv_pos_as_xyz
 'x, y, z'
 '-x+1/2, -y, z+1/2'
 '-x, y+1/2, -z+1/2'
 'x+1/2, -y+1/2, -z'
 
_cell_length_a     4.9872
_cell_length_b     6.2814
_cell_length_c    28.5573
_cell_angle_alpha  90.000
_cell_angle_beta   90.000
_cell_angle_gamma  90.000
 
_shelx_F_squared_multiplier     1.000
 
loop_
 _refln_index_h
 _refln_index_k
 _refln_index_l
 _refln_F_squared_calc
 _refln_F_squared_meas
 _refln_F_squared_sigma
 _refln_observed_status
   2   0   0     6499.83     6332.43    111.42 o
   4   0   0        5.11       -6.59      6.59 o
   6   0   0       31.08       24.17     13.78 o
   1   1   0     2166.94     2136.15     17.27 o
   2   1   0       54.98       70.77     11.19 o
   3   1   0        0.01       -3.71      3.71 o
   4   1   0       21.99       28.13      6.93 o
   5   1   0       16.30        8.15      8.20 o
   6   1   0        8.16        1.68     12.77 o
   0   2   0      524.18      517.75     10.10 o
   1   2   0      988.11      971.29      8.51 o
   2   2   0        9.02        9.97      2.70 o
   3   2   0     1339.11     1301.90     24.01 o
   4   2   0       44.86       38.31     12.43 o
   5   2   0       23.26       42.47     15.47 o
   6   2   0        3.06        6.27     12.53 o
   1   3   0       49.88       51.84      4.53 o
   2   3   0        0.12       -2.07      2.07 o
   3   3   0      343.83      325.17     15.41 o
   4   3   0      119.30      146.45     20.32 o
   5   3   0       55.85       76.34     19.69 o
   6   3   0        2.01       11.20     14.82 o
   0   4   0     2130.93     2042.52     29.78 o
   1   4   0       16.80       18.91      3.11 o
   2   4   0       97.13      101.48      8.24 o
   3   4   0      144.52      133.42     10.94 o
   4   4   0      163.45      169.45     21.94 o
   5   4   0        2.86       10.61     13.77 o
   1   5   0       21.51       23.04      4.33 o
   2   5   0        1.65        1.85      5.52 o
   3   5   0        0.40        2.91      7.72 o
   4   5   0      140.28      184.19     24.46 o
   5   5   0        5.99      -11.37     11.37 o
   0   6   0      303.31      302.24     11.79 o
   1   6   0       50.70       53.54      5.40 o
   2   6   0       75.44       72.13      5.43 o
   3   6   0      107.67      115.37     12.15 o
   4   6   0        0.63       -2.78     11.46 o
   1   7   0       77.22       72.89      7.37 o
   2   7   0       10.08       11.22      4.94 o
   3   7   0        0.11        3.39      7.16 o
   0   8   0       38.77       51.25     10.98 o
   1   8   0        4.54        5.41      6.42 o
   1   0   1      945.13      973.50     11.13 o
   2   0   1      376.95      423.83     12.56 o
   3   0   1      882.70      907.42     34.05 o
   4   0   1      155.93      177.17     12.88 o
   5   0   1        5.29       -2.19      5.83 o
   6   0   1        0.74       -2.31      7.86 o
  -6   1   1       20.37       13.98     14.03 o
  -5   1   1       11.51       -7.13      7.89 o
  -4   1   1      286.13      277.48     15.07 o
  -3   1   1      434.34      445.45     15.76 o
  -2   1   1      814.65      740.37     35.98 o
  -1   1   1      876.30      871.48      9.37 o
   0   1   1     1701.43     1745.93     10.50 o
   1   1   1      848.85      831.94      6.18 o
   2   1   1      836.58      753.45     17.05 o
   3   1   1      435.85      453.36     15.90 o
   4   1   1      293.69      323.58     15.72 o
   5   1   1       11.07       14.21     12.00 o
   6   1   1       20.55       31.24     15.30 o
  -6   2   1       26.94       19.92     13.66 o
  -5   2   1        9.42       16.12     11.63 o
  -4   2   1      170.70      179.50     20.09 o
  -3   2   1       74.00       71.53      6.26 o
  -2   2   1       51.06       56.24      5.68 o
  -1   2   1      877.49      862.62      7.94 o
   0   2   1     2175.59     2124.31     13.73 o
   1   2   1      889.27      885.96      7.95 o
   2   2   1       47.46       52.34      3.66 o
   3   2   1       73.42       80.51      6.27 o
   4   2   1      174.28      141.66     18.51 o
   5   2   1        8.70       13.46     10.82 o
   6   2   1       27.15       66.75     20.32 o
  -6   3   1       19.30       16.56     15.79 o
  -5   3   1       13.52       24.22     14.31 o
  -4   3   1      693.07      699.02     37.56 o
  -3   3   1       83.00       92.59      6.21 o
  -2   3   1      897.74      850.89     10.57 o
  -1   3   1      109.47      105.69      4.35 o
   0   3   1     2080.39     2158.19     17.21 o
   1   3   1      114.12      124.23      4.14 o
   2   3   1      890.56      870.91     10.75 o
   3   3   1       85.83       79.17      6.03 o
   4   3   1      684.34      640.24     36.40 o
   5   3   1       13.72       24.38     15.15 o
   6   3   1       18.91       -2.44     14.60 o
  -5   4   1       18.73       39.36     17.29 o
  -4   4   1       24.71       32.54     13.61 o
  -3   4   1      311.47      322.26     15.28 o
  -2   4   1       32.04       27.87      3.47 o
  -1   4   1      122.98      127.84      4.46 o
   0   4   1       46.60       63.52      3.78 o
   1   4   1      120.85      128.81      4.90 o
   2   4   1       32.72       33.89      4.31 o
   3   4   1      311.86      329.98     15.31 o
   4   4   1       25.30       25.64     13.30 o
   5   4   1       18.39       50.54     17.61 o
  -5   5   1       22.74       20.15     14.94 o
  -4   5   1       25.71       33.66     14.13 o
  -3   5   1       42.34       45.85     11.55 o
  -2   5   1      141.29      131.13      7.08 o
  -1   5   1      148.85      132.56      5.14 o
   0   5   1       76.45       70.89      4.43 o
   1   5   1      149.43      141.79      6.35 o
   2   5   1      145.53      130.61      7.26 o
   3   5   1       42.33       39.41      8.73 o
   4   5   1       26.21       16.01     13.54 o
   5   5   1       22.13        7.73     14.44 o
  -4   6   1       37.43       33.34     15.96 o
  -3   6   1        1.99        5.50      5.62 o
  -2   6   1       17.84       18.01      4.28 o
  -1   6   1        8.13       11.71      4.30 o
   0   6   1       60.66       68.69      6.06 o
   1   6   1        7.99        1.27      5.39 o
   2   6   1       17.43       18.14      4.22 o
   3   6   1        2.29       -2.84      4.55 o
   4   6   1       37.45       29.23     14.68 o
  -3   7   1       16.10        5.23      6.09 o
  -2   7   1       22.46       16.31     10.29 o
  -1   7   1        3.42        5.64      5.04 o
   0   7   1       25.45       26.02      6.20 o
   1   7   1        3.18        1.80      5.16 o
   2   7   1       23.89       16.71      5.09 o
   3   7   1       15.55       10.45      6.35 o
  -1   8   1        6.59        3.06      6.94 o
   0   8   1        1.24        1.34      6.15 o
   1   8   1        6.88       14.46      6.52 o
   1   0   2     3731.51     3711.79     34.03 o
   2   0   2       36.31       49.05      7.88 o
   3   0   2       40.32       32.90      6.07 o
   4   0   2      353.48      338.64     16.48 o
   5   0   2       31.95       39.05      9.40 o
   6   0   2       55.73       66.34     12.95 o
  -6   1   2       13.88       18.29     14.31 o
  -5   1   2       38.08       50.62     14.62 o
  -4   1   2      198.33      207.93     13.85 o
  -3   1   2      373.31      413.09     31.11 o
  -2   1   2       55.83       50.07      8.42 o
  -1   1   2     2488.72     2406.08     17.54 o
   0   1   2     8068.04     8016.22     40.53 o
   1   1   2     2528.57     2415.51     15.88 o
   2   1   2       55.50       55.66     10.46 o
   3   1   2      384.25      431.01     15.39 o
   4   1   2      197.07      170.36     18.10 o
   5   1   2       37.38       36.32      9.12 o
   6   1   2       13.10       15.42      9.06 o
  -6   2   2       30.38       43.64     16.99 o
  -5   2   2      119.30      137.73     20.95 o
  -4   2   2      484.54      532.46     31.09 o
  -3   2   2      668.44      649.86     18.28 o
  -2   2   2      175.33      186.77      6.52 o
  -1   2   2     1050.36     1057.31      8.38 o
   0   2   2      116.62      116.43      2.86 o
   1   2   2     1043.34     1067.92      9.11 o
   2   2   2      185.96      205.13      6.15 o
   3   2   2      664.56      677.66     15.90 o
   4   2   2      484.28      492.38     30.99 o
   5   2   2      117.65      118.65     20.60 o
   6   2   2       30.14       21.89     16.02 o
  -6   3   2       14.01       21.73     17.19 o
  -5   3   2       26.37       24.67     13.67 o
  -4   3   2      357.23      376.93     28.55 o
  -3   3   2      224.27      237.65     10.56 o
  -2   3   2       29.22       32.18      2.40 o
  -1   3   2      199.64      206.41      4.69 o
   0   3   2      194.36      180.31      4.44 o
   1   3   2      208.87      223.06      6.93 o
   2   3   2       25.91       26.98      2.78 o
   3   3   2      224.72      213.66      8.65 o
   4   3   2      352.73      369.48     28.28 o
   5   3   2       27.08       28.94     15.16 o
   6   3   2       14.61       18.23     16.92 o
  -5   4   2       78.03      100.86     22.48 o
  -4   4   2      130.66      125.19     20.52 o
  -3   4   2      464.23      441.57     28.70 o
  -2   4   2        9.55        6.33      2.57 o
  -1   4   2       74.44       73.99      3.85 o
   0   4   2       78.31       66.08      4.60 o
   1   4   2       77.13       78.83      4.17 o
   2   4   2       10.58        6.63      2.57 o
   3   4   2      469.07      423.64     17.15 o
   4   4   2      132.08      124.12     20.14 o
   5   4   2       77.42       75.86     19.55 o
  -5   5   2       29.48       19.75     15.85 o
  -4   5   2       35.70       15.56     12.37 o
  -3   5   2       17.57       11.42     10.44 o
  -2   5   2       33.88       25.50      3.85 o
  -1   5   2       31.27       34.99      4.69 o
   0   5   2       56.76       49.76      4.08 o
   1   5   2       30.80       34.36      4.76 o
   2   5   2       36.82       43.83      5.43 o
   3   5   2       19.14       13.47      7.23 o
   4   5   2       37.43       25.56     13.95 o
   5   5   2       29.89       27.44     15.87 o
  -4   6   2       22.65       22.32     14.39 o
  -3   6   2       59.83       66.64      8.71 o
  -2   6   2       50.50       50.09      8.02 o
  -1   6   2       39.86       41.80      5.86 o
   0   6   2       77.40       80.35      5.10 o
   1   6   2       41.40       42.04      5.10 o
   2   6   2       49.70       33.38      4.64 o
   3   6   2       57.72       63.33      7.21 o
   4   6   2       22.30       61.50     17.87 o
  -3   7   2        7.81       15.54      6.30 o
  -2   7   2        2.13        5.93      5.93 o
  -1   7   2       19.23       19.52      6.68 o
   0   7   2      106.36      112.16      8.33 o
   1   7   2       20.27       14.71      5.69 o
   2   7   2        1.85        1.72      7.80 o
   3   7   2        7.65        5.97      7.10 o
  -1   8   2       23.39       17.12      6.72 o
   0   8   2       17.05       16.56      6.95 o
   1   8   2       23.32       22.04      7.29 o
   1   0   3     1394.83     1418.80     20.99 o
   2   0   3       71.71       54.16      5.54 o
   3   0   3      199.06      222.72     11.33 o
   4   0   3      531.02      560.77     27.36 o
   5   0   3       10.98       16.11      7.25 o
   6   0   3        0.03        0.50     10.28 o
  -6   1   3       24.98       43.13     16.72 o
  -5   1   3       40.38       37.88     13.12 o
  -4   1   3       51.37       43.97     12.02 o
  -3   1   3      817.23      853.92     32.59 o
  -2   1   3       21.66       27.78      4.68 o
  -1   1   3     5972.30     6083.37     37.32 o
   0   1   3      315.64      323.08      3.05 o
   1   1   3     5952.07     5994.49     36.95 o
   2   1   3       25.07       25.82      4.48 o
   3   1   3      802.33      842.87     22.11 o
   4   1   3       48.33       52.42      8.53 o
   5   1   3       41.37       38.84      9.12 o
   6   1   3       24.74       40.02     11.24 o
  -6   2   3       16.31       -6.44     11.91 o
  -5   2   3       16.14       15.50     10.97 o
  -4   2   3      257.97      289.25     24.31 o
  -3   2   3      134.08      132.26      8.05 o
  -2   2   3      123.39      134.63      7.06 o
  -1   2   3      644.62      602.13      6.44 o
   0   2   3      419.36      400.86      4.68 o
   1   2   3      635.80      579.85      6.93 o
   2   2   3      127.13      124.68      5.38 o
   3   2   3      133.67      147.86     10.41 o
   4   2   3      256.11      255.12     17.65 o
   5   2   3       16.60       11.07     11.94 o
   6   2   3       15.36        6.21     12.82 o
  -6   3   3       13.53       14.53     17.27 o
  -5   3   3       78.28       83.66     19.74 o
  -4   3   3       99.58      112.60     18.48 o
  -3   3   3      994.79      978.74     22.07 o
  -2   3   3       90.41       83.57      3.32 o
  -1   3   3      462.78      476.92      6.82 o
   0   3   3      468.99      482.41     10.32 o
   1   3   3      453.54      456.46      7.24 o
   2   3   3       94.05       91.28      3.81 o
   3   3   3      992.44      988.19     17.63 o
   4   3   3      102.79      105.23     18.07 o
   5   3   3       78.43      104.21     21.56 o
   6   3   3       12.50       -4.90     14.68 o
  -5   4   3        8.68       15.43     13.13 o
  -4   4   3       91.35       89.72     18.37 o
  -3   4   3      182.57      174.13     12.81 o
  -2   4   3      159.70      167.53      5.87 o
  -1   4   3      466.25      482.46      7.84 o
   0   4   3      252.06      262.61      6.83 o
   1   4   3      458.25      477.26      9.38 o
   2   4   3      161.76      179.68     10.60 o
   3   4   3      181.32      158.03     11.51 o
   4   4   3       90.17      111.35     19.45 o
   5   4   3        8.26       26.80     15.63 o
  -5   5   3       22.34       45.87     18.11 o
  -4   5   3       52.48       54.59     17.21 o
  -3   5   3       36.94       47.37      9.05 o
  -2   5   3      136.67      137.75      7.43 o
  -1   5   3      311.94      289.80      9.25 o
   0   5   3      402.82      394.35      9.43 o
   1   5   3      311.09      286.83      8.51 o
   2   5   3      131.91      135.09      8.77 o
   3   5   3       35.43       33.48      5.96 o
   4   5   3       52.48       64.06     17.77 o
   5   5   3       23.03       28.33     16.71 o
  -4   6   3        0.86        7.62     14.06 o
  -3   6   3       26.19       26.23      8.78 o
  -2   6   3        9.29        6.60      6.33 o
  -1   6   3       27.87       32.98      4.92 o
   0   6   3      145.56      142.67      7.13 o
   1   6   3       27.00       39.59      6.09 o
   2   6   3        9.23        8.27      3.93 o
   3   6   3       26.76       28.52      6.20 o
   4   6   3        0.90       24.02     14.95 o
  -3   7   3       72.25       88.35      8.68 o
  -2   7   3       34.07       34.65      7.23 o
  -1   7   3       40.03       38.81      5.81 o
   0   7   3        6.87        6.33      5.60 o
   1   7   3       39.78       47.97      6.64 o
   2   7   3       34.78       28.55      6.49 o
   3   7   3       73.28       87.08      9.17 o
  -1   8   3       10.79        9.15      6.52 o
   0   8   3        1.39        0.79      5.99 o
   1   8   3       10.64       17.76      6.44 o
   0   0   4      102.40       96.74      5.45 o
   1   0   4     6606.28     6551.99     67.01 o
   2   0   4     1378.01     1326.07     24.54 o
   3   0   4     2125.17     2203.43     39.55 o
   4   0   4        1.47        5.07      5.31 o
   5   0   4       86.34       87.19     13.81 o
   6   0   4       72.34       59.44     17.33 o
  -6   1   4       13.35       15.31     13.97 o
  -5   1   4      117.44      155.14     21.12 o
  -4   1   4      124.70      108.17     15.52 o
  -3   1   4      305.54      288.08     18.69 o
  -2   1   4      811.46      867.58     25.81 o
  -1   1   4     1127.96     1177.46      9.71 o
   0   1   4      242.29      229.26      2.94 o
   1   1   4     1106.58     1165.87     10.87 o
   2   1   4      811.01      881.30     12.39 o
   3   1   4      305.71      296.48     15.16 o
   4   1   4      125.78      100.67     10.32 o
   5   1   4      115.30      102.52     12.50 o
   6   1   4       13.62       12.58      8.81 o
  -6   2   4       23.78       15.09     14.86 o
  -5   2   4       21.43        4.84     10.95 o
  -4   2   4      576.43      588.26     32.61 o
  -3   2   4      266.59      261.77     10.50 o
  -2   2   4       33.05       29.66      2.85 o
  -1   2   4     1104.15     1172.90     13.30 o
   0   2   4     1013.50     1007.83      8.33 o
   1   2   4     1095.28     1147.36     10.86 o
   2   2   4       32.61       34.39      2.88 o
   3   2   4      266.75      249.50      8.20 o
   4   2   4      568.78      571.91     20.89 o
   5   2   4       20.79       18.69     13.56 o
   6   2   4       23.39       -1.33     12.17 o
  -6   3   4       64.03       72.61     22.50 o
  -5   3   4        5.35       -7.15      9.78 o
  -4   3   4       65.60       85.57     17.27 o
  -3   3   4      183.16      170.00      8.33 o
  -2   3   4        2.69       -2.47      2.47 o
  -1   3   4      626.52      706.48      8.48 o
   0   3   4       22.43       15.81      2.37 o
   1   3   4      636.53      720.40      9.20 o
   2   3   4        2.48        3.62      2.29 o
   3   3   4      175.17      168.31      8.28 o
   4   3   4       63.55       61.86     14.59 o
   5   3   4        4.90       -0.53      9.91 o
   6   3   4       63.73       92.84     24.02 o
  -5   4   4       31.54       21.78     14.91 o
  -4   4   4       27.82       42.58     14.83 o
  -3   4   4      262.35      248.98     22.60 o
  -2   4   4      127.73      120.55      7.16 o
  -1   4   4      725.88      747.70      9.90 o
   0   4   4      168.11      165.87      5.59 o
   1   4   4      724.48      714.69     10.48 o
   2   4   4      130.27      116.15     10.05 o
   3   4   4      261.96      262.59     13.97 o
   4   4   4       29.18       41.60     15.89 o
   5   4   4       33.14       21.60     15.00 o
  -5   5   4        0.41        5.58     13.14 o
  -4   5   4        9.22       41.55     15.16 o
  -3   5   4      101.45      113.79     11.59 o
  -2   5   4      109.25      103.02      5.34 o
  -1   5   4        5.93        0.97      3.58 o
   0   5   4      109.86      102.17      7.31 o
   1   5   4        6.61        4.39      3.76 o
   2   5   4      110.34      109.64      6.92 o
   3   5   4      101.44      123.26     18.00 o
   4   5   4        9.79        4.75     12.80 o
   5   5   4        0.63       -3.38     12.18 o
  -4   6   4       33.20       34.88     16.36 o
  -3   6   4       75.87       77.32     10.89 o
  -2   6   4       45.81       51.01      6.51 o
  -1   6   4      296.43      289.47     13.35 o
   0   6   4        3.49        0.80      3.96 o
   1   6   4      295.47      300.66      9.30 o
   2   6   4       45.30       56.60      5.06 o
   3   6   4       76.80       81.79      8.00 o
   4   6   4       32.17       26.92     15.31 o
  -3   7   4       17.93       12.44      6.57 o
  -2   7   4       11.22        9.19      6.07 o
  -1   7   4        0.92        5.22      4.76 o
   0   7   4       88.04       95.40     10.03 o
   1   7   4        0.94       -1.09      5.15 o
   2   7   4       11.64        5.69     10.77 o
   3   7   4       17.77        9.40      6.32 o
  -1   8   4       11.15        7.29      6.33 o
   0   8   4        0.00        0.84      6.37 o
   1   8   4       12.05       10.55      6.43 o
   1   0   5     2555.70     2553.11     17.80 o
   2   0   5      193.41      239.46     13.54 o
   3   0   5       14.84       21.48      5.50 o
   4   0   5       13.18       10.88      5.85 o
   5   0   5        3.77       -1.29      7.89 o
   6   0   5        8.01        0.42     11.94 o
  -6   1   5       58.28       81.35     20.72 o
  -5   1   5       83.89      121.33     19.40 o
  -4   1   5      115.29      106.09     15.62 o
  -3   1   5      531.65      483.55     12.26 o
  -2   1   5     2673.94     2790.59     40.32 o
  -1   1   5     7085.29     7202.30     61.04 o
   0   1   5     8850.94     8829.94     49.67 o
   1   1   5     7118.40     7136.61     51.79 o
   2   1   5     2685.68     2816.01     25.91 o
   3   1   5      535.27      492.49     17.30 o
   4   1   5      114.92       98.11     13.24 o
   5   1   5       86.75       82.16     12.17 o
   6   1   5       59.32       73.30     13.39 o
  -6   2   5       18.01       32.66     16.53 o
  -5   2   5      239.89      261.12     26.85 o
  -4   2   5       13.15       24.14     10.86 o
  -3   2   5        5.76       13.53      5.71 o
  -2   2   5       22.20       26.53      2.81 o
  -1   2   5      200.64      234.80      4.95 o
   0   2   5      354.58      375.87      4.30 o
   1   2   5      204.59      238.99      4.59 o
   2   2   5       22.34       24.50      3.29 o
   3   2   5        6.06        4.39      2.55 o
   4   2   5       13.18       11.76      6.76 o
   5   2   5      234.65      216.63     17.45 o
   6   2   5       17.51       27.34     16.95 o
  -6   3   5       50.00       21.58     16.49 o
  -5   3   5       47.44       60.59     17.26 o
  -4   3   5      251.25      207.12     23.01 o
  -3   3   5      599.94      603.92     21.39 o
  -2   3   5      140.57      138.07      4.39 o
  -1   3   5      626.35      613.37      8.36 o
   0   3   5      593.82      527.79      7.62 o
   1   3   5      621.59      604.13      8.48 o
   2   3   5      141.00      136.66      6.80 o
   3   3   5      597.36      603.62     13.88 o
   4   3   5      247.21      219.08     23.41 o
   5   3   5       46.51       42.00     16.51 o
   6   3   5       48.08       79.87     22.93 o
  -5   4   5       13.33       23.58     15.90 o
  -4   4   5       88.81       92.82     18.70 o
  -3   4   5       11.55        5.51      6.35 o
  -2   4   5      243.05      234.71      5.40 o
  -1   4   5       68.82       68.39      3.82 o
   0   4   5       34.47       24.00      3.30 o
   1   4   5       67.98       66.86      4.57 o
   2   4   5      233.39      236.69      8.27 o
   3   4   5       11.59       16.08      8.08 o
   4   4   5       89.17      103.86     19.44 o
   5   4   5       13.57       10.34     13.70 o
  -5   5   5        0.67        2.36     13.73 o
  -4   5   5       29.27       56.59     17.28 o
  -3   5   5       78.27       80.66     10.59 o
  -2   5   5       67.89       63.79      4.78 o
  -1   5   5      124.14      135.23      6.56 o
   0   5   5      564.60      547.65     10.88 o
   1   5   5      123.32      120.05      6.14 o
   2   5   5       68.09       56.54      5.84 o
   3   5   5       77.92       86.91     16.47 o
   4   5   5       28.69       33.46     14.55 o
   5   5   5        0.71       15.04     13.79 o
  -4   6   5        7.79       20.14     14.17 o
  -3   6   5       32.60       25.07      5.17 o
  -2   6   5       22.24       22.95      5.55 o
  -1   6   5       48.18       56.12      6.32 o
   0   6   5        0.43        2.36      4.74 o
   1   6   5       47.12       45.53      5.12 o
   2   6   5       23.19       20.76      5.92 o
   3   6   5       32.59       22.85      6.19 o
   4   6   5        7.93       24.30     14.70 o
  -3   7   5       53.23       50.58     11.13 o
  -2   7   5        5.12        5.67      5.97 o
  -1   7   5       30.31       35.21      5.73 o
   0   7   5       11.72       21.60      6.10 o
   1   7   5       30.73       41.28      6.50 o
   2   7   5        5.12        2.89      7.41 o
   3   7   5       54.81       53.28      8.32 o
  -1   8   5        1.34       -0.63      6.11 o
   0   8   5        0.34        3.17      6.21 o
   1   8   5        1.14       13.49      6.50 o
   0   0   6        0.93       -2.16      2.16 o
   1   0   6       25.15       39.77      1.83 o
   2   0   6      236.30      236.18      6.71 o
   3   0   6       11.07       15.30      4.86 o
   4   0   6       38.52       32.50     10.03 o
   5   0   6      186.08      202.94     22.13 o
   6   0   6        0.06        0.66     11.26 o
  -6   1   6       96.57      107.56     22.83 o
  -5   1   6       36.88       23.65     11.55 o
  -4   1   6      158.75      128.52     16.65 o
  -3   1   6      417.28      411.58     11.06 o
  -2   1   6      273.50      295.82     15.83 o
  -1   1   6     3967.82     4059.94     33.83 o
   0   1   6     1902.51     1817.00     12.51 o
   1   1   6     4003.91     4059.49     31.27 o
   2   1   6      264.23      285.65      5.66 o
   3   1   6      422.03      414.81     15.48 o
   4   1   6      155.58      166.90     12.43 o
   5   1   6       38.08       36.16      9.23 o
   6   1   6       97.04      109.34     20.39 o
  -6   2   6       44.97       74.42     20.46 o
  -5   2   6      118.65      107.49     19.54 o
  -4   2   6      356.45      374.23     26.25 o
  -3   2   6      265.03      269.92     11.05 o
  -2   2   6     2521.46     2620.27     52.20 o
  -1   2   6      882.27      943.44     11.85 o
   0   2   6       26.93       22.42      2.04 o
   1   2   6      886.10      945.02      9.79 o
   2   2   6     2495.77     2547.03     19.66 o
   3   2   6      263.16      270.58     10.84 o
   4   2   6      354.00      358.96     16.60 o
   5   2   6      116.86      121.85     13.12 o
   6   2   6       44.62       56.67     19.75 o
  -6   3   6        6.73       13.14     13.42 o
  -5   3   6       34.01       19.90     13.03 o
  -4   3   6        4.88       -8.85      9.15 o
  -3   3   6      305.49      301.81     13.56 o
  -2   3   6      136.07      141.81      6.20 o
  -1   3   6      243.40      249.85      5.54 o
   0   3   6      116.04      105.42      4.10 o
   1   3   6      235.63      241.85      5.65 o
   2   3   6      129.35      134.38      4.80 o
   3   3   6      303.14      317.03     18.16 o
   4   3   6        5.54        7.62     10.50 o
   5   3   6       32.72       19.84     13.99 o
   6   3   6        7.67        1.37     16.52 o
  -5   4   6       40.34       31.40     16.97 o
  -4   4   6       70.43       64.66     16.10 o
  -3   4   6       97.83       97.29     10.15 o
  -2   4   6      494.33      470.22      7.59 o
  -1   4   6       59.71       56.29      3.90 o
   0   4   6      186.81      180.05      5.82 o
   1   4   6       58.64       66.29      4.52 o
   2   4   6      496.87      472.02     11.90 o
   3   4   6       98.28      106.34     10.37 o
   4   4   6       69.47       79.71     17.65 o
   5   4   6       39.42       53.95     18.59 o
  -5   5   6       16.48       48.12     19.33 o
  -4   5   6       29.13       31.36     14.30 o
  -3   5   6       55.65       67.30     10.14 o
  -2   5   6       42.91       37.57      4.19 o
  -1   5   6      233.70      235.80      8.16 o
   0   5   6      148.03      143.82      6.03 o
   1   5   6      235.66      235.91      7.99 o
   2   5   6       44.22       36.46      6.36 o
   3   5   6       54.66       57.19      5.81 o
   4   5   6       28.49       41.75     15.58 o
   5   5   6       17.86       18.08     15.64 o
  -4   6   6       24.89       25.24     14.90 o
  -3   6   6       22.59       11.08     11.72 o
  -2   6   6       70.94       81.63      8.14 o
  -1   6   6        7.72        4.53      4.35 o
   0   6   6        3.85        5.10      4.97 o
   1   6   6        7.00        5.51      4.03 o
   2   6   6       70.93       70.83      6.81 o
   3   6   6       22.45       18.19      6.49 o
   4   6   6       25.92       32.29     15.63 o
  -3   7   6       14.29       16.15      6.10 o
  -2   7   6       11.10       13.48      6.55 o
  -1   7   6        9.62        5.03      4.86 o
   0   7   6        0.22       -4.09      5.06 o
   1   7   6        9.26        3.26      5.44 o
   2   7   6       11.18       10.36      7.83 o
   3   7   6       14.71        6.08      6.85 o
  -1   8   6       12.23       14.91      6.80 o
   0   8   6        0.03       -1.49      5.94 o
   1   8   6       12.36        5.82      6.53 o
   1   0   7      814.24      857.48      8.07 o
   2   0   7        0.94        2.47      2.63 o
   3   0   7      162.73      148.21     13.90 o
   4   0   7      104.09      118.48     15.45 o
   5   0   7       21.39       24.73     11.35 o
   6   0   7       58.70       74.18     18.90 o
  -6   1   7       67.59       77.33     20.33 o
  -5   1   7      117.26      124.95     19.58 o
  -4   1   7      235.15      236.35     21.00 o
  -3   1   7       96.05       89.81      6.11 o
  -2   1   7      309.37      288.25      5.97 o
  -1   1   7      130.32      133.51      5.44 o
   0   1   7     4379.84     4436.84     26.80 o
   1   1   7      139.94      154.06      3.10 o
   2   1   7      311.54      284.86      5.99 o
   3   1   7       98.39      102.06      5.48 o
   4   1   7      236.61      241.17     14.76 o
   5   1   7      113.03      130.19     23.21 o
   6   1   7       65.69       79.42     18.61 o
  -6   2   7       79.67       46.71     17.42 o
  -5   2   7       88.98       77.80     18.15 o
  -4   2   7       58.74       71.48     15.44 o
  -3   2   7      173.93      183.18     10.48 o
  -2   2   7      299.30      309.92     11.44 o
  -1   2   7      267.11      262.03      5.42 o
   0   2   7      592.57      520.48      6.05 o
   1   2   7      271.68      262.26      5.84 o
   2   2   7      300.66      298.97      5.63 o
   3   2   7      176.36      178.46      6.23 o
   4   2   7       58.84       52.21      8.39 o
   5   2   7       86.53       65.57     11.19 o
   6   2   7       79.03       86.92     23.00 o
  -6   3   7       83.18       73.32     22.34 o
  -5   3   7       93.62       69.68     18.31 o
  -4   3   7      122.97      119.34     18.72 o
  -3   3   7      128.64      133.80     10.17 o
  -2   3   7      136.07      129.32      4.44 o
  -1   3   7      358.56      357.93      6.62 o
   0   3   7       72.54       71.12      3.62 o
   1   3   7      368.35      363.91      6.73 o
   2   3   7      131.47      134.25      5.89 o
   3   3   7      126.19      129.39      7.52 o
   4   3   7      124.70      118.95     19.02 o
   5   3   7       93.68       88.42     21.00 o
   6   3   7       83.95      109.53     26.68 o
  -5   4   7        5.57       -7.08     11.76 o
  -4   4   7      107.99      103.42     18.91 o
  -3   4   7       36.80       51.65     17.63 o
  -2   4   7        0.89        2.29      2.46 o
  -1   4   7       31.32       34.01      3.52 o
   0   4   7       12.89        9.70      2.88 o
   1   4   7       31.12       32.25      3.51 o
   2   4   7        1.58       -1.06      3.02 o
   3   4   7       39.36       49.40      8.37 o
   4   4   7      107.14       89.49     18.49 o
   5   4   7        5.41      -11.05     11.14 o
  -5   5   7       50.96       42.68     18.53 o
  -4   5   7        1.64       10.06     12.06 o
  -3   5   7       50.46       45.04      9.08 o
  -2   5   7      593.45      576.26     13.14 o
  -1   5   7       27.22       29.55      4.67 o
   0   5   7      696.17      658.65     11.95 o
   1   5   7       27.01       22.53      4.41 o
   2   5   7      587.89      582.55     13.65 o
   3   5   7       50.71       40.94     12.43 o
   4   5   7        1.72        3.40     11.46 o
   5   5   7       50.74       49.38     20.06 o
  -4   6   7        4.75        5.70     13.06 o
  -3   6   7       74.09       81.84     18.82 o
  -2   6   7       53.11       43.14      6.91 o
  -1   6   7       68.42       75.18      6.20 o
   0   6   7        0.75        0.33      4.77 o
   1   6   7       69.11       70.66      5.83 o
   2   6   7       51.38       58.95      7.40 o
   3   6   7       75.65       75.16      8.11 o
   4   6   7        5.22       12.50     13.43 o
  -3   7   7        7.51        8.63     15.09 o
  -2   7   7       22.13       26.14      7.27 o
  -1   7   7        3.15       -1.70      4.52 o
   0   7   7       10.75        1.28      4.64 o
   1   7   7        3.13       12.16      5.52 o
   2   7   7       22.33       13.48      8.24 o
   3   7   7        6.84        7.91      6.44 o
  -1   8   7        6.67        2.59      6.38 o
   0   8   7        0.24       -5.21      6.07 o
   1   8   7        7.07        9.72      6.86 o
   0   0   8     4878.41     4878.94     57.81 o
   1   0   8     4567.80     4488.72     33.47 o
   2   0   8      448.92      434.84      7.65 o
   3   0   8      217.82      230.45      8.36 o
   4   0   8        2.64        2.82      8.08 o
   5   0   8       11.26       -5.10      8.01 o
   6   0   8      125.79      197.71     25.68 o
  -6   1   8       24.65       24.72     14.97 o
  -5   1   8       65.37       60.67     16.36 o
  -4   1   8      110.77      111.92     16.39 o
  -3   1   8       95.47       99.41      6.62 o
  -2   1   8      620.63      663.60     15.17 o
  -1   1   8      104.32      101.09      6.70 o
   0   1   8      475.26      470.15      5.87 o
   1   1   8      113.94      118.39      3.09 o
   2   1   8      604.11      631.27     10.45 o
   3   1   8       93.34       92.69      6.39 o
   4   1   8      105.42      104.21     34.85 o
   5   1   8       67.60       77.53     15.06 o
   6   1   8       23.95       20.14     13.84 o
  -6   2   8        4.15       -0.05     13.35 o
  -5   2   8       49.47       28.23     13.41 o
  -4   2   8      154.65      125.43     17.78 o
  -3   2   8      698.95      699.38     18.43 o
  -2   2   8     1406.34     1409.39     26.42 o
  -1   2   8     1645.62     1724.84     16.36 o
   0   2   8     1713.50     1705.34     13.94 o
   1   2   8     1633.87     1672.92     15.13 o
   2   2   8     1425.73     1419.10     12.92 o
   3   2   8      694.78      697.22     14.23 o
   4   2   8      157.03      165.15     28.29 o
   5   2   8       46.87       29.91      8.97 o
  -6   3   8        9.30       17.09     16.42 o
  -5   3   8       14.49       25.70     13.65 o
  -4   3   8       67.35       59.95     15.27 o
  -3   3   8      245.64      227.13     12.36 o
  -2   3   8      344.75      358.91      7.97 o
  -1   3   8      232.02      223.24      5.49 o
   0   3   8       57.82       68.46      4.49 o
   1   3   8      237.33      231.58      5.57 o
   2   3   8      351.32      375.84      7.57 o
   3   3   8      247.71      222.99     12.16 o
   4   3   8       68.14       68.02     16.25 o
   5   3   8       14.93        8.51     13.02 o
   6   3   8        8.75       -8.40     13.69 o
  -5   4   8        5.67        6.22     14.33 o
  -4   4   8       10.61       13.54     11.20 o
  -3   4   8       59.83       61.97      9.00 o
  -2   4   8      341.24      320.86      7.19 o
  -1   4   8      199.88      204.83      6.84 o
   0   4   8     1114.62     1073.29     16.78 o
   1   4   8      194.98      198.66      6.12 o
   2   4   8      339.46      330.49      8.36 o
   3   4   8       61.55       66.37     13.77 o
   4   4   8       11.44        1.85     10.33 o
   5   4   8        6.22        2.35     12.68 o
  -5   5   8       23.00       20.73     16.40 o
  -4   5   8       14.79        6.95     11.18 o
  -3   5   8       31.09       33.38      8.59 o
  -2   5   8      191.82      199.95      8.66 o
  -1   5   8      164.92      168.77      8.03 o
   0   5   8        8.98        8.66      4.70 o
   1   5   8      163.33      156.72      6.82 o
   2   5   8      192.82      193.71     14.19 o
   3   5   8       30.17       20.65      4.93 o
   4   5   8       15.50       11.38     12.93 o
   5   5   8       22.32       36.69     17.68 o
  -4   6   8       43.12       27.21     16.12 o
  -3   6   8       76.83       92.15     19.17 o
  -2   6   8       54.79       49.82      7.17 o
  -1   6   8      225.89      227.26      8.88 o
   0   6   8       25.15       24.26      5.87 o
   1   6   8      226.79      225.51      8.46 o
   2   6   8       56.73       59.56      8.07 o
   3   6   8       77.08       87.34     25.18 o
   4   6   8       43.41       62.09     18.37 o
  -3   7   8        0.83        6.02      5.39 o
  -2   7   8        3.67       10.60      6.39 o
  -1   7   8        1.14       -4.57      4.57 o
   0   7   8        0.10       -4.31      4.31 o
   1   7   8        0.83        1.81      5.37 o
   2   7   8        3.69       16.09     10.03 o
   3   7   8        0.88       -1.98      7.24 o
  -1   8   8       15.97       16.87      8.87 o
   0   8   8       11.12       14.41      6.95 o
   1   8   8       15.62       16.77      6.75 o
   1   0   9      225.71      206.91      3.80 o
   2   0   9       77.05       81.00      4.13 o
   3   0   9      999.09     1008.32     19.53 o
   4   0   9       32.15       43.87     11.06 o
   5   0   9       47.84       45.88     13.73 o
   6   0   9       42.72       35.48     16.15 o
  -6   1   9       39.02       34.90     16.30 o
  -5   1   9      118.66      123.38     20.12 o
  -4   1   9      379.46      347.95     24.54 o
  -3   1   9      222.57      213.09     14.35 o
  -2   1   9      613.98      642.98     11.36 o
  -1   1   9     1385.05     1348.76     16.57 o
   0   1   9      318.32      326.99      5.10 o
   1   1   9     1363.26     1340.33     11.72 o
   2   1   9      629.98      655.11     11.13 o
   3   1   9      222.82      222.32      6.55 o
   4   1   9      382.88      377.14     22.92 o
   5   1   9      118.87      108.32     17.18 o
   6   1   9       38.31       30.16     14.72 o
  -6   2   9       90.00       59.62     19.19 o
  -5   2   9       65.20      111.20     20.24 o
  -4   2   9      224.05      203.14     21.52 o
  -3   2   9      130.97      124.77      8.88 o
  -2   2   9      291.23      313.72     11.83 o
  -1   2   9      270.00      297.99      7.64 o
   0   2   9      586.72      534.89      7.46 o
   1   2   9      268.45      285.75      6.68 o
   2   2   9      302.94      328.39      5.57 o
   3   2   9      128.98      121.88      7.44 o
   4   2   9      223.21      193.28     25.99 o
   5   2   9       66.38       59.91     10.90 o
  -6   3   9       20.83       15.17     13.73 o
  -5   3   9       34.92       26.89     14.56 o
  -4   3   9      307.62      273.15     25.90 o
  -3   3   9      315.27      278.23     13.31 o
  -2   3   9       62.73       58.21      2.77 o
  -1   3   9      653.69      651.04      9.17 o
   0   3   9      100.37      105.26      4.28 o
   1   3   9      661.81      659.74      9.37 o
   2   3   9       65.62       57.78      4.57 o
   3   3   9      315.13      314.71     14.21 o
   4   3   9      303.06      326.86     28.05 o
   5   3   9       34.54       53.80     17.37 o
  -5   4   9        6.74        4.97     12.77 o
  -4   4   9       30.10        0.24      9.81 o
  -3   4   9       88.69      102.67     15.54 o
  -2   4   9       29.18       26.64      3.15 o
  -1   4   9      147.19      161.89      9.63 o
   0   4   9        7.86       14.47      4.32 o
   1   4   9      144.71      151.39      5.47 o
   2   4   9       29.55       25.24      3.81 o
   3   4   9       88.05      116.23     17.46 o
   4   4   9       29.86       23.34     13.42 o
   5   4   9        5.85       16.79     14.88 o
  -5   5   9        4.77       14.95     15.57 o
  -4   5   9        2.46       -9.30      9.30 o
  -3   5   9       76.80       87.94     11.06 o
  -2   5   9      125.86      135.11      8.87 o
  -1   5   9      676.02      696.69     14.74 o
   0   5   9        3.08       -1.65      5.34 o
   1   5   9      677.71      659.74     12.48 o
   2   5   9      129.16      145.54      7.82 o
   3   5   9       77.05       81.93      6.94 o
   4   5   9        2.72       -6.88      9.70 o
   5   5   9        4.81        0.70     13.85 o
  -4   6   9       15.60       20.22     14.48 o
  -3   6   9        4.38       -3.76     11.17 o
  -2   6   9       70.13       57.42      8.57 o
  -1   6   9        6.69        5.07      4.49 o
   0   6   9      243.69      246.25     10.31 o
   1   6   9        6.84        8.78      5.09 o
   2   6   9       70.46       65.71      6.80 o
   3   6   9        3.90       -3.44      5.35 o
   4   6   9       15.45       19.97     14.80 o
  -3   7   9        5.36        0.21      5.00 o
  -2   7   9       24.22       14.86      9.17 o
  -1   7   9        4.22       -2.32      4.68 o
   0   7   9       57.99       50.33      6.18 o
   1   7   9        4.06        9.07      5.58 o
   2   7   9       24.43       37.84      9.31 o
   3   7   9        5.23        9.92      7.88 o
  -1   8   9       20.44       15.95      7.68 o
   0   8   9        4.07        5.03      6.49 o
   1   8   9       20.61       15.37     11.37 o
   0   0  10      578.43      603.00     16.56 o
   1   0  10        0.19        0.11      1.62 o
   2   0  10      128.36      134.78      6.00 o
   3   0  10       53.43       59.59      9.42 o
   4   0  10      229.69      198.11     18.97 o
   5   0  10       11.55       18.20     11.55 o
   6   0  10      130.81      156.83     24.01 o
  -6   1  10       17.15       18.66     14.70 o
  -5   1  10       68.49       97.25     18.48 o
  -4   1  10      208.18      273.13     21.99 o
  -3   1  10       65.65       73.61      6.65 o
  -2   1  10      769.53      793.65     20.38 o
  -1   1  10      962.05     1069.12     14.46 o
   0   1  10     1622.52     1696.51     15.00 o
   1   1  10      952.12     1063.16     10.41 o
   2   1  10      787.85      789.81      9.98 o
   3   1  10       64.10       77.72      4.69 o
   4   1  10      205.01      194.75     17.68 o
   5   1  10       65.98      108.46     17.17 o
   6   1  10       17.78       11.43     12.46 o
  -6   2  10        1.37       -0.67     11.19 o
  -5   2  10      253.22      279.34     28.35 o
  -4   2  10       26.09        9.35      9.87 o
  -3   2  10     1572.25     1550.53     30.55 o
  -2   2  10      723.30      738.00     23.92 o
  -1   2  10      605.80      607.58     12.82 o
   0   2  10       47.40       58.31      4.40 o
   1   2  10      615.48      623.28      8.96 o
   2   2  10      724.55      750.07      9.40 o
   3   2  10     1584.76     1557.45     21.23 o
   4   2  10       24.90       32.33      7.74 o
   5   2  10      255.36      301.23     23.25 o
  -5   3  10       27.41       32.87     14.94 o
  -4   3  10       34.24       47.96     14.42 o
  -3   3  10      116.40      115.35     30.02 o
  -2   3  10      103.96      106.60      3.39 o
  -1   3  10      162.78      179.19      5.29 o
   0   3  10       85.58       94.49      4.21 o
   1   3  10      157.60      163.29      6.86 o
   2   3  10      109.60      121.27      6.38 o
   3   3  10      115.91      124.59      7.87 o
   4   3  10       35.59       31.06     13.85 o
   5   3  10       28.64       27.56     16.19 o
  -5   4  10       44.33       50.60     18.31 o
  -4   4  10       39.68       52.60     16.43 o
  -3   4  10      104.59      105.14     10.63 o
  -2   4  10       96.99       94.51      4.33 o
  -1   4  10       35.17       31.10      4.54 o
   0   4  10     1111.14     1098.69     17.35 o
   1   4  10       34.20       34.96      4.01 o
   2   4  10       95.15       90.41      6.24 o
   3   4  10      104.10       79.99     15.45 o
   4   4  10       39.23       55.48     16.92 o
   5   4  10       44.03       35.87     17.84 o
  -5   5  10        8.13        7.83     14.30 o
  -4   5  10       90.95      100.68     20.82 o
  -3   5  10       27.08       30.03      8.72 o
  -2   5  10       16.81       14.43      4.70 o
  -1   5  10      190.47      191.33      9.43 o
   0   5  10        8.58        4.53      4.47 o
   1   5  10      186.95      184.65      7.34 o
   2   5  10       16.17       12.35      4.73 o
   3   5  10       27.29       23.13      7.82 o
   4   5  10       90.79       59.11     17.60 o
   5   5  10        8.77       18.07     15.74 o
  -4   6  10        6.36       -9.76     11.31 o
  -3   6  10       70.82       81.33     18.90 o
  -2   6  10       37.38       31.10      8.60 o
  -1   6  10       59.82       60.44      6.11 o
   0   6  10        0.09       -4.88      4.88 o
   1   6  10       57.45       53.13      6.32 o
   2   6  10       38.72       34.52      5.88 o
   3   6  10       70.57       85.50      8.62 o
   4   6  10        6.57       25.06     16.19 o
  -3   7  10       12.07       20.80      5.84 o
  -2   7  10        1.40        7.63      8.97 o
  -1   7  10       17.16       20.59      5.58 o
   0   7  10       32.19       38.55      6.66 o
   1   7  10       17.02       23.33      6.10 o
   2   7  10        1.43        2.15      7.59 o
   3   7  10       11.84       14.55      8.05 o
   0   8  10       21.55       27.11      7.40 o
   1   0  11      673.48      667.42      8.51 o
   2   0  11      285.14      264.58      8.56 o
   3   0  11      422.95      426.59      9.41 o
   4   0  11       11.53       10.11      8.63 o
   5   0  11       16.95        1.69      8.98 o
   6   0  11        0.40       12.66     13.29 o
  -6   1  11       14.73       26.67     14.95 o
  -5   1  11       65.76       65.55     17.27 o
  -4   1  11      340.17      309.96     23.24 o
  -3   1  11      766.34      762.69     13.55 o
  -2   1  11       84.17       87.50      8.29 o
  -1   1  11     1502.79     1480.27     16.23 o
   0   1  11      290.89      308.16      6.37 o
   1   1  11     1512.08     1496.64     14.87 o
   2   1  11       77.34       81.27      3.16 o
   3   1  11      762.31      759.95     13.49 o
   4   1  11      335.71      350.38     22.14 o
   5   1  11       62.96       73.78     15.07 o
   6   1  11       14.39       15.26     13.54 o
  -6   2  11        9.63        7.66     14.01 o
  -5   2  11       62.74       59.29     16.34 o
  -4   2  11      127.99      140.77     19.44 o
  -3   2  11      125.76      119.29     14.70 o
  -2   2  11      214.14      225.15      6.22 o
  -1   2  11      491.12      540.24      8.94 o
   0   2  11     2193.02     2061.75     20.27 o
   1   2  11      477.52      511.75      9.64 o
   2   2  11      215.59      224.56      5.34 o
   3   2  11      126.71      121.47      7.35 o
   4   2  11      126.78      135.84     14.34 o
   5   2  11       64.82       55.26     13.19 o
  -5   3  11       43.25       26.35     14.53 o
  -4   3  11      216.72      214.02     23.34 o
  -3   3  11      158.12      171.97     11.65 o
  -2   3  11      141.73      151.64      4.14 o
  -1   3  11      105.43      107.59      4.40 o
   0   3  11      555.36      531.59     10.85 o
   1   3  11      101.47      106.11      5.45 o
   2   3  11      138.01      151.69      6.59 o
   3   3  11      154.92      142.20      7.25 o
   4   3  11      216.72      221.22     24.57 o
  -5   4  11        3.24        7.47     13.62 o
  -4   4  11       24.60       37.17     15.06 o
  -3   4  11      239.57      229.71     16.64 o
  -2   4  11        8.12       10.08      2.85 o
  -1   4  11      250.70      253.29      7.77 o
   0   4  11        5.23       13.26      4.49 o
   1   4  11      253.54      257.98     10.17 o
   2   4  11        9.44       12.51      4.34 o
   3   4  11      240.22      255.92      8.18 o
   4   4  11       22.85       16.09     11.34 o
   5   4  11        3.81      -12.44     12.44 o
  -4   5  11       11.51       14.66     13.61 o
  -3   5  11        7.01       18.81      8.93 o
  -2   5  11       26.53       40.25      5.56 o
  -1   5  11      270.43      266.66      9.83 o
   0   5  11      138.59      134.62      7.75 o
   1   5  11      269.07      269.34      9.94 o
   2   5  11       27.11       34.58      5.34 o
   3   5  11        6.78        3.54      4.80 o
   4   5  11       11.12       18.35     13.80 o
  -4   6  11        3.54        1.58     12.61 o
  -3   6  11        8.04       17.72     13.26 o
  -2   6  11        2.44       -4.96      4.96 o
  -1   6  11       43.56       38.68      5.61 o
   0   6  11      350.13      350.84     12.09 o
   1   6  11       43.09       55.83      6.54 o
   2   6  11        2.47       -1.42      4.63 o
   3   6  11        7.88       10.83      6.17 o
   4   6  11        3.42       16.25     14.02 o
  -3   7  11        7.01        7.87     13.85 o
  -2   7  11       54.76       68.19      8.86 o
  -1   7  11        5.24        6.37      5.13 o
   0   7  11        3.24       -2.34      5.29 o
   1   7  11        5.29        4.43      5.69 o
   2   7  11       54.05       75.27     19.44 o
   3   7  11        6.91       14.20      7.81 o
   0   8  11        0.33        3.35      6.49 o
   0   0  12     4096.56     4122.95     53.02 o
   1   0  12      439.47      377.40      6.53 o
   2   0  12      204.18      218.89      5.74 o
   3   0  12        6.84        3.64      3.30 o
   4   0  12      243.31      220.40     20.08 o
   5   0  12       16.65       49.31     14.27 o
   6   0  12        0.01       -1.37     12.20 o
  -6   1  12       46.26       73.92     19.79 o
  -5   1  12       25.78       32.37     13.91 o
  -4   1  12      358.58      358.89     25.61 o
  -3   1  12       72.80       66.06      5.32 o
  -2   1  12       16.08       15.78      6.06 o
  -1   1  12      290.44      311.09      6.64 o
   0   1  12        0.60        0.85      2.98 o
   1   1  12      292.05      301.76      6.15 o
   2   1  12       13.83       12.99      2.17 o
   3   1  12       72.60       74.24      5.32 o
   4   1  12      360.07      347.63     22.38 o
   5   1  12       26.54        6.13     10.19 o
   6   1  12       44.57       58.41     17.55 o
  -6   2  12       11.80        8.23     14.25 o
  -5   2  12        8.92       11.47     12.54 o
  -4   2  12      175.51      183.50     21.38 o
  -3   2  12      149.44      164.15     10.53 o
  -2   2  12       12.74       10.91      1.69 o
  -1   2  12     1305.11     1330.74     15.02 o
   0   2  12      327.36      330.99      8.06 o
   1   2  12     1318.05     1339.38     23.69 o
   2   2  12       11.69        9.88      2.38 o
   3   2  12      154.29      170.89      7.54 o
   4   2  12      175.72      219.97     16.87 o
   5   2  12        9.30       15.29      9.43 o
  -5   3  12       78.78       70.93     19.85 o
  -4   3  12       27.75       36.88     13.64 o
  -3   3  12       97.03       96.23     12.37 o
  -2   3  12      112.34      117.61      4.40 o
  -1   3  12       18.61       16.73      3.22 o
   0   3  12     1457.88     1464.53     19.51 o
   1   3  12       20.09       17.34      3.71 o
   2   3  12      113.92      108.37      8.18 o
   3   3  12      101.08      105.37      8.55 o
  -5   4  12        8.85       13.48     12.88 o
  -4   4  12       62.94       69.11     18.58 o
  -3   4  12      122.93      124.36     11.85 o
  -2   4  12       94.37       86.46      4.91 o
  -1   4  12      567.49      552.38     10.94 o
   0   4  12     1494.90     1457.56     20.98 o
   1   4  12      561.55      555.68     12.28 o
   2   4  12       94.06       92.82     10.57 o
   3   4  12      121.70      108.70      9.00 o
   4   4  12       62.25       72.14     18.14 o
  -4   5  12       13.67       28.87     14.22 o
  -3   5  12       63.50       68.74     10.53 o
  -2   5  12       76.49       68.75      6.23 o
  -1   5  12       99.97       95.75     10.61 o
   0   5  12       69.88       61.17      6.32 o
   1   5  12      103.66       99.18      6.97 o
   2   5  12       73.29       69.99      7.29 o
   3   5  12       64.33       68.08      7.36 o
   4   5  12       12.73       25.75     14.01 o
  -4   6  12       68.43       72.06     20.22 o
  -3   6  12       45.90       39.16     16.28 o
  -2   6  12       60.46       53.30      7.46 o
  -1   6  12       48.98       52.66      6.62 o
   0   6  12      290.00      295.35     11.27 o
   1   6  12       49.64       52.32      7.65 o
   2   6  12       58.02       49.33      8.65 o
   3   6  12       46.14       53.61      7.81 o
   4   6  12       68.09       71.89     20.98 o
  -3   7  12       19.73       25.11     15.69 o
  -2   7  12       12.65       17.36      6.92 o
  -1   7  12       21.93       10.11      6.53 o
   0   7  12       10.42        2.15      5.68 o
   1   7  12       21.61       20.69      6.33 o
   2   7  12       12.02        3.83      8.44 o
   1   0  13       64.92       65.41      4.56 o
   2   0  13      625.95      598.01     10.48 o
   3   0  13      106.66      103.44      7.12 o
   4   0  13      562.05      537.64     29.32 o
   5   0  13       14.24        7.99     10.35 o
   6   0  13        3.30       -3.95     11.13 o
  -6   1  13       24.19       30.87     15.84 o
  -5   1  13       53.48       20.81     12.76 o
  -4   1  13      132.94      119.71     17.26 o
  -3   1  13      326.22      322.74      9.79 o
  -2   1  13      565.27      527.67      8.68 o
  -1   1  13      541.53      601.55     14.96 o
   0   1  13     4173.93     3962.82     42.52 o
   1   1  13      551.51      593.39      9.79 o
   2   1  13      566.53      539.38      8.69 o
   3   1  13      319.34      324.43      9.47 o
   4   1  13      135.37      160.45     17.06 o
   5   1  13       52.69       83.94     15.66 o
   6   1  13       26.18       54.02     17.73 o
  -6   2  13        4.82       13.46     14.40 o
  -5   2  13       14.93       17.94     12.97 o
  -4   2  13       30.58       26.00     11.73 o
  -3   2  13        3.62       -4.64      4.64 o
  -2   2  13       27.34       26.76      2.15 o
  -1   2  13      128.79      126.49      4.82 o
   0   2  13       25.92       29.06      3.81 o
   1   2  13      133.83      133.27      5.30 o
   2   2  13       26.78       26.35      2.85 o
   3   2  13        3.55        2.87      3.78 o
   4   2  13       29.39       22.57      9.20 o
   5   2  13       15.42        3.04      9.19 o
  -5   3  13        6.23       -9.22      9.22 o
  -4   3  13      151.26      131.43     20.71 o
  -3   3  13      334.58      290.56     36.23 o
  -2   3  13       36.11       35.81      2.84 o
  -1   3  13       56.49       53.01      4.00 o
   0   3  13        7.53       12.09      3.95 o
   1   3  13       56.18       50.36      3.13 o
   2   3  13       37.01       41.80      4.28 o
   3   3  13      340.07      354.25     14.59 o
  -5   4  13        1.51       -2.60     12.31 o
  -4   4  13      185.97      168.02     23.66 o
  -3   4  13       22.60       13.22      6.99 o
  -2   4  13       21.62       19.87      5.51 o
  -1   4  13       53.83       45.63      5.33 o
   0   4  13       76.24       71.58      5.99 o
   1   4  13       51.67       52.94      5.52 o
   2   4  13       22.41       23.11      5.62 o
  -4   5  13        5.82       -4.76     11.62 o
  -3   5  13       10.93        6.04      8.87 o
  -2   5  13       59.03       65.88      7.11 o
  -1   5  13       68.16       66.37      6.34 o
   0   5  13      497.18      502.50     15.64 o
   1   5  13       69.24       74.83      6.30 o
   2   5  13       61.84       71.49     17.50 o
   3   5  13       11.02        7.59      5.86 o
  -4   6  13       34.67       70.59     19.87 o
  -3   6  13        8.08        6.08     12.35 o
  -2   6  13       13.81       14.17      5.94 o
  -1   6  13       29.12       40.21      6.35 o
   0   6  13        4.42        2.43      5.23 o
   1   6  13       30.41       35.35      6.06 o
   2   6  13       13.56        9.50      6.08 o
   3   6  13        8.09        8.02      7.28 o
  -2   7  13        1.45       -4.75      5.80 o
  -1   7  13        0.06       -2.74      4.82 o
   0   7  13       15.42       12.15      6.16 o
   1   7  13        0.04        2.63      5.62 o
   2   7  13        1.54        1.26      8.71 o
   0   0  14     1811.94     1924.35     42.04 o
   1   0  14      782.11      739.21      9.83 o
   2   0  14       60.12       60.34      3.49 o
   3   0  14      106.12      103.49      6.24 o
   4   0  14       30.91       27.31     10.47 o
   5   0  14       91.20       96.23     18.12 o
   6   0  14        1.14        4.16     12.50 o
  -6   1  14        2.24       -9.68     10.58 o
  -5   1  14        9.32        9.14     11.84 o
  -4   1  14      230.37      205.18     21.50 o
  -3   1  14      232.78      241.88      9.49 o
  -2   1  14      104.95      109.29      4.86 o
  -1   1  14      147.72      154.56      5.77 o
   0   1  14      156.39      176.73      8.92 o
   1   1  14      147.25      144.96      4.35 o
   2   1  14      102.22       98.37      7.85 o
   3   1  14      241.84      244.52      8.92 o
   4   1  14      233.06      244.65     19.70 o
   5   1  14       10.11        7.38      9.68 o
   6   1  14        2.78      -11.19     11.19 o
  -5   2  14       17.04        9.90     12.21 o
  -4   2  14      556.43      592.19     34.55 o
  -3   2  14      104.96      105.46     27.01 o
  -2   2  14      525.55      518.92      7.18 o
  -1   2  14      155.77      157.40      7.09 o
   0   2  14       86.70       96.73      5.27 o
   1   2  14      153.69      155.11      9.28 o
   2   2  14      525.88      548.07     10.30 o
   3   2  14      104.14       94.77      6.32 o
   4   2  14      562.52      558.18     26.85 o
   5   2  14       16.95       36.54     12.94 o
  -5   3  14        5.76       -2.12     10.52 o
  -4   3  14      163.71      182.57     23.33 o
  -3   3  14       23.91       26.85      7.28 o
  -2   3  14        4.09        0.05      2.86 o
  -1   3  14        8.94       11.03      3.21 o
   0   3  14     1114.56     1063.14     16.63 o
   1   3  14        8.98        6.38      2.46 o
   2   3  14        5.16        2.59      2.27 o
   3   3  14       22.92       15.14      5.89 o
  -5   4  14       67.49       82.10     20.84 o
  -4   4  14       74.09       53.43     17.35 o
  -3   4  14       37.24       37.02      8.62 o
  -2   4  14       32.58       34.45      5.20 o
  -1   4  14      616.00      602.96     13.15 o
   0   4  14       61.54       62.49      5.84 o
   1   4  14      622.55      588.11     13.75 o
   2   4  14       32.16       32.17     10.72 o
   3   4  14       36.65       23.80      5.31 o
  -4   5  14       19.08       17.37     15.09 o
  -3   5  14       42.88       54.83     26.08 o
  -2   5  14        6.45        6.51      4.37 o
  -1   5  14       60.90       63.74      6.43 o
   0   5  14       68.17       67.38     11.04 o
   1   5  14       58.31       49.09      5.92 o
   2   5  14        6.45        6.92      5.61 o
   3   5  14       43.00       47.19      7.97 o
  -3   6  14        2.62        1.74     10.67 o
  -2   6  14       23.03       35.32      6.94 o
  -1   6  14       46.95       35.25      6.49 o
   0   6  14       28.40       31.36      6.26 o
   1   6  14       46.09       42.69      6.26 o
   2   6  14       22.99       22.36      6.94 o
   3   6  14        2.79       -2.63      6.80 o
  -2   7  14        3.10       -5.83      5.83 o
  -1   7  14       13.55        2.95      5.30 o
   0   7  14       81.80       80.83      8.12 o
   1   7  14       13.55       11.64      6.01 o
   2   7  14        3.22        8.49      8.58 o
   1   0  15      369.95      380.71      9.16 o
   2   0  15       94.71       99.97      6.64 o
   3   0  15       17.50       14.48      7.82 o
   4   0  15      104.73       98.00     16.01 o
   5   0  15       11.54       15.33     11.05 o
   6   0  15        2.60        8.56     13.85 o
  -6   1  15       37.92       47.83     18.89 o
  -5   1  15       33.54       50.99     14.89 o
  -4   1  15      126.18      115.41     17.59 o
  -3   1  15      924.42      905.70     22.94 o
  -2   1  15      399.81      385.71      8.49 o
  -1   1  15      287.53      283.34      9.97 o
   0   1  15     1962.71     1889.04     24.89 o
   1   1  15      281.29      292.58      7.11 o
   2   1  15      400.15      377.38      8.12 o
   3   1  15      924.73      907.96     17.10 o
   4   1  15      123.50      137.20     16.00 o
   5   1  15       33.82       50.32     14.05 o
   6   1  15       38.28       27.44     14.35 o
  -5   2  15       39.36       24.94     14.95 o
  -4   2  15       11.73        5.58      9.33 o
  -3   2  15      149.79      138.56     10.50 o
  -2   2  15       17.48       18.83      2.41 o
  -1   2  15      103.42       91.76      4.47 o
   0   2  15      193.01      197.36      7.13 o
   1   2  15      109.50      100.29      8.40 o
   2   2  15       16.47       14.34      4.15 o
   3   2  15      150.25      149.43      9.25 o
   4   2  15       11.67       13.06      8.59 o
  -5   3  15       26.54       16.72     13.65 o
  -4   3  15      148.36      131.82     20.33 o
  -3   3  15      207.90      188.01     22.90 o
  -2   3  15      136.69      132.91      5.80 o
  -1   3  15      284.12      279.10      7.67 o
   0   3  15      775.55      703.28     13.53 o
   1   3  15      285.05      287.29      8.81 o
   2   3  15      137.83      139.94      5.02 o
  -5   4  15       20.07       11.91     13.21 o
  -4   4  15       42.82       48.39     16.34 o
  -3   4  15       26.14       24.14      8.18 o
  -2   4  15       44.58       41.57      7.09 o
  -1   4  15        8.61       16.99      5.47 o
   0   4  15       55.92       45.41      5.56 o
   1   4  15        7.83        1.47      4.75 o
   2   4  15       48.41       51.54      6.59 o
   3   4  15       26.27       27.25      5.80 o
  -4   5  15       14.02       10.42     13.51 o
  -3   5  15       20.69       12.75     15.53 o
  -2   5  15       93.05      100.86      9.16 o
  -1   5  15       12.63       17.81      5.22 o
   0   5  15       32.59       38.45      5.76 o
   1   5  15       11.61       14.09      4.74 o
   2   5  15       92.86       97.45      8.52 o
   3   5  15       19.64       26.46      7.08 o
  -3   6  15       23.72       21.53     15.09 o
  -2   6  15        8.78        8.21      6.10 o
  -1   6  15       12.25       21.20      5.93 o
   0   6  15       14.32        7.42      5.48 o
   1   6  15       11.83       10.13      5.34 o
   2   6  15        9.26        4.73      6.24 o
   3   6  15       23.73       22.10      8.46 o
  -2   7  15        4.99        3.24      6.35 o
  -1   7  15       53.47       50.40      6.83 o
   0   7  15        1.00        1.47      5.56 o
   1   7  15       52.52       68.10      7.82 o
   2   7  15        4.76        9.16      8.53 o
   0   0  16     3269.73     3281.87     64.68 o
   1   0  16      649.92      632.16      9.60 o
   2   0  16      288.35      291.43      8.71 o
   3   0  16      970.91      953.57     50.22 o
   4   0  16        5.14       -2.41      8.22 o
   5   0  16        3.94       -1.57      9.54 o
   6   0  16       33.11       15.43     14.80 o
  -5   1  16       20.24       16.65     12.64 o
  -4   1  16       19.53       23.52     11.39 o
  -3   1  16      158.93      182.15     17.87 o
  -2   1  16       66.33       57.81      3.01 o
  -1   1  16      290.31      287.31     13.27 o
   0   1  16      336.92      346.60     12.15 o
   1   1  16      289.73      287.94      8.10 o
   2   1  16       71.57       74.01      4.56 o
   3   1  16      162.17      175.56     10.45 o
   4   1  16       21.19       14.62      9.70 o
   5   1  16       21.25       11.24      9.71 o
  -5   2  16       62.15       98.51     20.60 o
  -4   2  16       72.63       38.89     13.81 o
  -3   2  16      225.57      229.66     13.17 o
  -2   2  16       26.62       23.15      2.61 o
  -1   2  16      379.11      382.04      8.16 o
   0   2  16        1.92       -3.08      3.08 o
   1   2  16      371.70      353.50      8.00 o
   2   2  16       29.38       18.68      6.92 o
   3   2  16      221.69      236.77     15.62 o
   4   2  16       69.82       82.73     13.08 o
  -5   3  16       20.20       26.81     14.76 o
  -4   3  16       71.71       63.31     15.94 o
  -3   3  16      195.48      166.20     16.03 o
  -2   3  16       50.81       54.17      3.55 o
  -1   3  16      435.09      433.95     14.91 o
   0   3  16        1.81       -0.46      4.74 o
   1   3  16      436.22      440.95     10.81 o
   2   3  16       52.05       48.25      4.29 o
  -5   4  16       63.87       53.15     18.96 o
  -4   4  16       31.64       18.54     13.58 o
  -3   4  16       35.77       39.86      9.04 o
  -2   4  16       80.71       79.56      6.79 o
  -1   4  16       47.52       49.66      6.36 o
   0   4  16      646.59      588.20     13.58 o
   1   4  16       48.19       49.16      5.55 o
   2   4  16       80.71       85.32      7.47 o
   3   4  16       36.87       40.65      6.70 o
  -4   5  16       16.81       34.07     16.17 o
  -3   5  16       32.89       25.13     10.70 o
  -2   5  16       13.51       13.32      7.39 o
  -1   5  16       87.12      103.42      7.51 o
   0   5  16       91.16       86.69      7.31 o
   1   5  16       88.14       94.50      7.82 o
   2   5  16       14.38       29.52      7.86 o
   3   5  16       34.46       39.99      8.04 o
  -3   6  16       40.35       42.53     16.73 o
  -2   6  16       47.44       50.90      7.51 o
  -1   6  16       72.86       76.30      7.55 o
   0   6  16       84.33       93.62      7.95 o
   1   6  16       72.98       78.95      8.65 o
   2   6  16       47.82       52.61      8.18 o
   3   6  16       39.28       38.75      9.13 o
  -2   7  16       17.33       13.39      6.91 o
  -1   7  16       46.66       52.63      6.93 o
   0   7  16        0.50        4.76      6.03 o
   1   7  16       46.65       51.60      7.60 o
   2   7  16       17.78       31.04     10.26 o
   1   0  17      268.83      254.87      6.47 o
   2   0  17      153.52      154.39      5.96 o
   3   0  17     1062.83     1096.41     25.45 o
   4   0  17      202.04      248.88     22.16 o
   5   0  17       38.99       31.41     13.44 o
  -5   1  17       26.61       14.66     12.65 o
  -4   1  17      107.09      126.75     18.34 o
  -3   1  17      254.10      264.38     14.63 o
  -2   1  17      192.54      189.89      4.43 o
  -1   1  17      731.52      769.59     19.44 o
   0   1  17       53.98       43.65      6.09 o
   1   1  17      718.87      744.19     10.23 o
   2   1  17      194.45      184.37      6.46 o
   3   1  17      256.53      256.35     12.40 o
   4   1  17      111.04      116.12     15.74 o
   5   1  17       26.74       27.73     13.09 o
  -5   2  17       53.19       83.96     19.23 o
  -4   2  17        7.52       20.04     11.05 o
  -3   2  17       16.22       14.58      6.08 o
  -2   2  17       58.88       57.57      3.34 o
  -1   2  17       35.49       39.16      3.87 o
   0   2  17      329.94      300.39     10.04 o
   1   2  17       33.00       38.64      4.04 o
   2   2  17       55.37       46.35      5.63 o
   3   2  17       16.77       23.63      8.07 o
   4   2  17        7.85       11.27      7.77 o
  -5   3  17        3.73       -1.97     11.61 o
  -4   3  17       96.87       87.54     18.15 o
  -3   3  17       57.60       45.37      8.40 o
  -2   3  17      221.41      218.88      5.82 o
  -1   3  17      213.62      200.35      7.88 o
   0   3  17      274.46      257.64     10.20 o
   1   3  17      214.34      204.76     11.36 o
   2   3  17      221.77      228.92      7.47 o
   3   3  17       56.87       56.26      5.16 o
  -5   4  17       16.05       12.57     14.59 o
  -4   4  17       15.66       -4.83     11.08 o
  -3   4  17       93.68       96.41     11.65 o
  -2   4  17       26.06       16.65      5.06 o
  -1   4  17      213.17      197.37      9.91 o
   0   4  17      299.27      277.17     10.20 o
   1   4  17      217.12      219.93      9.87 o
   2   4  17       24.57       16.29      5.74 o
   3   4  17       96.07       80.32      8.23 o
  -4   5  17       22.32       68.50     19.10 o
  -3   5  17       24.07       22.51      8.61 o
  -2   5  17       17.05        8.82      5.84 o
  -1   5  17      204.95      227.83     11.52 o
   0   5  17      128.09      146.77      8.63 o
   1   5  17      203.29      225.62      9.70 o
   2   5  17       17.34       10.26      6.07 o
   3   5  17       24.97       16.45      7.41 o
  -3   6  17        5.67        6.03     13.50 o
  -2   6  17        9.56        8.49      7.03 o
  -1   6  17       19.38       20.88      6.84 o
   0   6  17       11.46       11.77      5.68 o
   1   6  17       18.45       25.93      5.93 o
   2   6  17        9.53        6.60      6.19 o
   3   6  17        5.29        3.33      7.50 o
  -2   7  17       46.58       41.88      8.25 o
  -1   7  17       33.27       34.16     15.64 o
   0   7  17        5.92       12.80      6.61 o
   1   7  17       33.83       47.60      7.39 o
   2   7  17       45.53       63.34     11.48 o
   0   0  18      632.47      601.26     22.14 o
   1   0  18      129.46      131.68      5.14 o
   2   0  18      380.38      360.13      8.59 o
   3   0  18       98.00       95.13      9.01 o
   4   0  18        0.14        1.15      8.46 o
   5   0  18        0.38       -5.67      9.12 o
  -5   1  18       25.64       34.77     14.51 o
  -4   1  18       55.37       49.00     13.64 o
  -3   1  18      117.11      119.85      9.97 o
  -2   1  18       76.44       74.04      3.31 o
  -1   1  18      161.91      159.87      6.22 o
   0   1  18      161.40      163.05      7.66 o
   1   1  18      165.44      161.52      9.60 o
   2   1  18       77.29       80.13      6.13 o
   3   1  18      115.30      128.53      9.76 o
   4   1  18       53.29       58.61     13.13 o
   5   1  18       27.42       23.11     11.35 o
  -5   2  18       52.03       52.79     17.12 o
  -4   2  18       79.85       78.95     17.43 o
  -3   2  18      378.72      388.72     16.78 o
  -2   2  18       77.79       83.25      3.91 o
  -1   2  18      258.46      275.41      8.67 o
   0   2  18       15.87       14.63      4.60 o
   1   2  18      261.37      261.06      7.56 o
   2   2  18       77.44       77.14      7.23 o
   3   2  18      375.12      404.22     20.70 o
   4   2  18       79.40       79.90     13.23 o
  -5   3  18       78.08      108.95     22.69 o
  -4   3  18       46.28       56.62     16.15 o
  -3   3  18        4.34       -1.39      5.54 o
  -2   3  18       63.29       62.96      4.98 o
  -1   3  18      130.40      126.31      9.01 o
   0   3  18       94.62       85.00      6.21 o
   1   3  18      121.31      126.89      6.93 o
   2   3  18       61.76       67.36      4.96 o
  -4   4  18       55.27       26.75     14.18 o
  -3   4  18       59.79       67.91     19.39 o
  -2   4  18       20.00       21.92      5.26 o
  -1   4  18       59.10       57.61      6.77 o
   0   4  18        8.32        7.53      4.57 o
   1   4  18       58.07       58.26      5.90 o
   2   4  18       20.99       15.47      5.71 o
   3   4  18       60.56       68.35      8.30 o
  -4   5  18       43.75       22.15     15.15 o
  -3   5  18       25.77       17.37     14.62 o
  -2   5  18       53.05       57.17     15.34 o
  -1   5  18        7.32        5.41      6.61 o
   0   5  18       49.50       56.48      6.71 o
   1   5  18        7.91        5.53      5.10 o
   2   5  18       52.77       53.65      7.61 o
   3   5  18       25.59       20.90      7.45 o
  -3   6  18       34.35       56.99     18.56 o
  -2   6  18       22.99       15.46      6.18 o
  -1   6  18       34.82       38.10      7.67 o
   0   6  18        6.52        5.37      5.50 o
   1   6  18       35.80       29.72      6.29 o
   2   6  18       22.87       37.58     10.95 o
   3   6  18       33.91       38.95      9.90 o
  -1   7  18        0.86        4.05      7.13 o
   0   7  18       11.06       16.16      7.38 o
   1   7  18        0.85        4.67      6.17 o
   1   0  19      439.39      468.48      9.03 o
   2   0  19      364.63      347.27     16.59 o
   3   0  19       10.56       24.06     10.99 o
   4   0  19       18.89        6.22      9.31 o
   5   0  19        1.31       -2.79     10.38 o
  -5   1  19       60.14       68.18     17.96 o
  -4   1  19      181.42      196.97     21.33 o
  -3   1  19       18.68        9.38     13.93 o
  -2   1  19      482.56      471.29      7.51 o
  -1   1  19      720.24      701.19     12.42 o
   0   1  19      281.93      304.05      9.92 o
   1   1  19      717.36      715.65     12.66 o
   2   1  19      473.32      453.99     14.05 o
   3   1  19       18.51       19.16      6.01 o
   4   1  19      180.40      184.02     18.90 o
   5   1  19       61.82       72.68     15.82 o
  -5   2  19        5.54        4.35     11.78 o
  -4   2  19       74.72      101.27     18.58 o
  -3   2  19        1.79        1.42      6.12 o
  -2   2  19      286.71      261.92      6.32 o
  -1   2  19       42.15       47.77      4.25 o
   0   2  19      584.92      556.47     13.77 o
   1   2  19       41.55       41.25      4.43 o
   2   2  19      281.57      260.39     10.36 o
   3   2  19        1.97       -3.70      6.37 o
   4   2  19       75.25       84.16     13.75 o
  -5   3  19       22.24       24.14     15.35 o
  -4   3  19       65.77       49.53     16.73 o
  -3   3  19       92.29       83.74     10.52 o
  -2   3  19      166.97      163.24      9.33 o
  -1   3  19      366.71      352.89     11.83 o
   0   3  19        0.42        0.31      4.78 o
   1   3  19      361.32      354.45     10.35 o
   2   3  19      166.30      173.69      7.11 o
   3   3  19       93.02       85.06      7.33 o
  -4   4  19        1.92       -5.14     10.57 o
  -3   4  19       43.65       60.03     10.47 o
  -2   4  19       60.31       65.57      6.72 o
  -1   4  19       47.40       49.61      6.51 o
   0   4  19      152.81      167.98     12.07 o
   1   4  19       45.95       42.95      5.65 o
   2   4  19       61.86       59.27     10.78 o
   3   4  19       42.75       35.90      7.27 o
  -4   5  19        6.37       20.14     15.03 o
  -3   5  19        4.57        4.15     10.01 o
  -2   5  19       22.62       22.24      6.71 o
  -1   5  19       63.47       57.30      7.61 o
   0   5  19       19.76       13.05      5.52 o
   1   5  19       62.48       76.50      8.08 o
   2   5  19       23.14       23.30      6.92 o
   3   5  19        4.50        8.54      6.96 o
  -3   6  19        2.01        9.42     13.63 o
  -2   6  19        3.41        7.13      5.84 o
  -1   6  19        0.03       -0.38      6.03 o
   0   6  19       16.51        7.27      5.54 o
   1   6  19        0.04       -1.67      5.18 o
   2   6  19        3.21        1.94      6.54 o
   3   6  19        2.28       -7.08      7.08 o
  -1   7  19       13.91        9.89      7.66 o
   0   7  19        0.23        1.01      6.21 o
   1   7  19       13.64       14.39      6.64 o
   0   0  20     1826.36     1624.13     41.98 o
   1   0  20     1110.55     1074.40     21.02 o
   2   0  20      620.22      567.86     11.67 o
   3   0  20      192.21      195.21     16.31 o
   4   0  20       17.98       35.58     11.80 o
   5   0  20       10.09       11.90     11.14 o
  -5   1  20        5.01       -8.65     10.37 o
  -4   1  20       55.65       44.40     13.63 o
  -3   1  20       14.15        7.61      6.13 o
  -2   1  20      538.46      514.35      8.19 o
  -1   1  20        3.43        4.12      3.27 o
   0   1  20       18.88       19.81      4.67 o
   1   1  20        3.86        3.83      4.56 o
   2   1  20      531.47      488.03     11.01 o
   3   1  20       14.18       18.73      7.79 o
   4   1  20       52.92       49.89     13.30 o
   5   1  20        4.36       26.95     12.22 o
  -5   2  20        7.76        8.08     13.02 o
  -4   2  20       35.69       30.40     13.49 o
  -3   2  20      332.86      341.86     16.38 o
  -2   2  20      201.85      192.40      5.93 o
  -1   2  20      686.99      669.26     14.90 o
   0   2  20      101.35       91.80      6.87 o
   1   2  20      680.38      659.19     11.95 o
   2   2  20      204.55      190.13      9.44 o
   3   2  20      329.81      358.92     20.23 o
  -5   3  20       16.76       45.93     17.66 o
  -4   3  20       10.30       11.25     11.51 o
  -3   3  20        1.70       12.62      7.26 o
  -2   3  20       33.66       37.42      4.64 o
  -1   3  20        4.16        4.13      5.65 o
   0   3  20        1.29       -2.22      4.44 o
   1   3  20        4.88        5.88      4.43 o
   2   3  20       34.92       32.29      4.62 o
   3   3  20        1.68        0.04      4.88 o
  -4   4  20        2.25       10.63     12.04 o
  -3   4  20       46.16       59.85     27.08 o
  -2   4  20      121.40      113.45      7.93 o
  -1   4  20        9.45       15.24      5.53 o
   0   4  20      538.40      512.08     21.38 o
   1   4  20       10.58       16.46      4.93 o
   2   4  20      122.43      125.88      9.00 o
   3   4  20       46.33       40.32      7.80 o
  -4   5  20       16.95        8.73     14.24 o
  -3   5  20       11.56       18.20      9.53 o
  -2   5  20       76.40       76.18      9.14 o
  -1   5  20       35.68       33.42      6.78 o
   0   5  20       79.04       83.70      7.58 o
   1   5  20       36.20       35.74      6.07 o
   2   5  20       78.06       73.04      8.60 o
   3   5  20       11.91       18.75      7.96 o
  -3   6  20       72.72       72.13     20.01 o
  -2   6  20       33.33       20.43     10.64 o
  -1   6  20       11.54        8.49      6.47 o
   0   6  20       40.97       45.39      7.10 o
   1   6  20       11.18        6.91      5.61 o
   2   6  20       33.17       33.99      8.27 o
   3   6  20       73.40       47.24     10.24 o
  -1   7  20        8.30       19.18      7.92 o
   0   7  20        3.25        7.68      6.55 o
   1   7  20        8.16       10.26      6.65 o
   1   0  21      115.89      114.99      5.97 o
   2   0  21       25.90       23.33      5.00 o
   3   0  21      285.72      264.65     16.91 o
   4   0  21       35.19       36.84     12.18 o
   5   0  21       35.31       20.46     11.89 o
  -5   1  21       36.66       42.15     15.83 o
  -4   1  21       59.34       64.59     15.45 o
  -3   1  21        6.56        2.63      8.44 o
  -2   1  21      451.05      441.56      8.68 o
  -1   1  21      235.20      231.71      7.95 o
   0   1  21      357.55      336.38     10.96 o
   1   1  21      234.82      232.48     14.50 o
   2   1  21      460.82      441.08      8.99 o
   3   1  21        5.39        0.29      7.09 o
   4   1  21       60.58       61.27     13.76 o
   5   1  21       35.53       34.45     12.96 o
  -5   2  21       47.42       34.87     15.71 o
  -4   2  21       91.11       91.60     18.22 o
  -3   2  21       19.10       20.18      9.36 o
  -2   2  21        6.08        5.26      3.54 o
  -1   2  21       31.82       33.88      5.55 o
   0   2  21      303.06      309.24     12.99 o
   1   2  21       31.15       24.27      4.71 o
   2   2  21        5.12       14.18      3.02 o
   3   2  21       18.71       18.35      4.84 o
  -5   3  21       24.28       51.04     19.05 o
  -4   3  21       78.44       86.95     19.02 o
  -3   3  21       70.63       55.48     16.33 o
  -2   3  21      115.78      103.14      6.10 o
  -1   3  21       24.31        9.63      5.10 o
   0   3  21        7.33       -1.70      4.52 o
   1   3  21       22.49       22.83      4.78 o
   2   3  21      111.03      107.96      8.23 o
   3   3  21       70.30       69.31      7.87 o
  -4   4  21       17.36       36.94     15.74 o
  -3   4  21       71.65       83.11     16.77 o
  -2   4  21       83.96       94.39      8.64 o
  -1   4  21        0.82       -4.62      4.62 o
   0   4  21        8.83       13.15      5.30 o
   1   4  21        0.57        8.06      4.96 o
   2   4  21       86.90       87.56      8.25 o
   3   4  21       70.88       93.63      9.96 o
  -3   5  21       15.11       25.59      9.57 o
  -2   5  21       14.71       23.19      7.04 o
  -1   5  21       47.12       44.21      7.42 o
   0   5  21      106.49      118.28      8.54 o
   1   5  21       48.14       51.77      6.70 o
   2   5  21       15.87       23.40      7.07 o
   3   5  21       15.16       28.38      8.52 o
  -2   6  21        2.96        5.92      7.20 o
  -1   6  21        4.12       -3.20      7.98 o
   0   6  21       13.49       14.95      6.18 o
   1   6  21        3.54        5.87      5.72 o
   2   6  21        3.15        2.49      7.16 o
   0   0  22      251.93      241.62     16.16 o
   1   0  22      138.08      129.30      7.60 o
   2   0  22      186.92      170.50      5.59 o
   3   0  22        5.91       11.18      8.58 o
   4   0  22       68.58       53.56     13.46 o
   5   0  22       26.27       60.60     17.01 o
  -5   1  22       30.22       28.95     15.32 o
  -4   1  22       10.97        4.20      9.43 o
  -3   1  22      282.22      296.18     20.69 o
  -2   1  22      152.84      156.12      5.77 o
  -1   1  22      161.08      163.90      7.14 o
   0   1  22      260.51      247.52      9.74 o
   1   1  22      156.77      157.34      7.09 o
   2   1  22      147.84      143.13      6.84 o
   3   1  22      281.66      274.53     20.17 o
   4   1  22       11.10        8.63      9.37 o
   5   1  22       30.52       52.82     15.37 o
  -5   2  22        4.21       -2.54     12.29 o
  -4   2  22       94.60       74.85     17.49 o
  -3   2  22      133.37      136.53     16.13 o
  -2   2  22      434.86      407.62     10.08 o
  -1   2  22       55.31       51.00      7.23 o
   0   2  22       62.19       65.72      8.03 o
   1   2  22       53.14       55.38      9.02 o
   2   2  22      430.10      419.86      9.14 o
   3   2  22      132.61      120.73      7.10 o
  -4   3  22       21.42       19.94     12.04 o
  -3   3  22       40.03       36.64      8.93 o
  -2   3  22       18.04       15.81      4.23 o
  -1   3  22      214.66      218.66     13.67 o
   0   3  22        9.78       10.99      8.29 o
   1   3  22      214.33      216.39      9.04 o
   2   3  22       18.29       18.12      3.52 o
   3   3  22       39.00       36.69      7.32 o
  -4   4  22       46.41       12.82     12.41 o
  -3   4  22        2.57       -4.83      6.90 o
  -2   4  22       65.74       62.63      7.75 o
  -1   4  22      117.00      120.10      9.03 o
   0   4  22      158.08      143.81      8.46 o
   1   4  22      119.79      131.11      8.02 o
   2   4  22       65.20       58.53      7.48 o
   3   4  22        2.70       -6.21      6.21 o
  -3   5  22       61.65       71.20     18.80 o
  -2   5  22        6.89        2.70      6.03 o
  -1   5  22       37.84       37.63      8.80 o
   0   5  22       48.34       48.32     13.92 o
   1   5  22       37.78       41.57      6.52 o
   2   5  22        6.50        1.71      5.90 o
   3   5  22       63.01       60.23     10.08 o
  -2   6  22       48.09       44.41      8.76 o
  -1   6  22       40.00       56.31      8.81 o
   0   6  22        0.47        5.33      5.90 o
   1   6  22       40.42       57.70     11.23 o
   2   6  22       48.37       54.81      9.74 o
   1   0  23        9.02       13.16      4.57 o
   2   0  23        6.90       11.47      3.69 o
   4   0  23       51.64       55.91     14.83 o
   5   0  23       35.85       34.82     15.26 o
  -5   1  23       10.57        2.23     11.28 o
  -4   1  23       44.74       64.40     15.96 o
  -3   1  23      149.14      165.85     16.33 o
  -2   1  23      107.22       98.27      7.69 o
  -1   1  23       19.46       34.91      6.35 o
   0   1  23      500.62      480.31     13.46 o
   1   1  23       17.82       25.35      5.46 o
   2   1  23      105.43      110.36      4.89 o
   3   1  23      148.53      154.55     16.66 o
   4   1  23       45.45       64.54     14.56 o
  -5   2  23       27.04       13.62     14.08 o
  -4   2  23       17.04        8.23     11.62 o
  -3   2  23        6.41       14.43      9.96 o
  -2   2  23       73.26       73.74      6.38 o
  -1   2  23      399.48      410.89     13.10 o
   0   2  23       84.36       95.52      7.45 o
   1   2  23      402.13      398.11     12.63 o
   2   2  23       72.72       80.47      4.93 o
   3   2  23        6.29        5.51      4.07 o
  -4   3  23       16.71        3.46     11.08 o
  -3   3  23      172.89      165.38     17.96 o
  -2   3  23        5.51        2.39      3.90 o
  -1   3  23       55.68       61.06      9.32 o
   0   3  23      163.11      157.34      9.28 o
   1   3  23       57.56       59.00      6.09 o
   2   3  23        5.69        2.43      5.59 o
   3   3  23      173.11      152.45     11.30 o
  -4   4  23       61.49       37.69     16.30 o
  -3   4  23        4.50        2.17      7.82 o
  -2   4  23       62.10       84.43      8.90 o
  -1   4  23       30.66       35.13      7.54 o
   0   4  23        6.61       11.14      5.72 o
   1   4  23       30.26       37.24      6.02 o
   2   4  23       60.07       57.84      7.87 o
   3   4  23        4.55       -3.05      6.80 o
  -3   5  23       20.85       30.60     15.35 o
  -2   5  23       23.22       26.83     11.33 o
  -1   5  23       33.11       41.73      7.29 o
   0   5  23      147.73      171.24      9.67 o
   1   5  23       32.65       42.37      6.68 o
   2   5  23       23.58       20.64      7.23 o
   3   5  23       20.35       22.07      8.60 o
  -2   6  23       13.27       16.34      9.24 o
  -1   6  23       41.06       41.24      8.43 o
   0   6  23       55.21       52.57      7.71 o
   1   6  23       41.63       49.99      8.05 o
   2   6  23       13.75       29.78      8.52 o
   0   0  24        4.29        8.79      7.22 o
   1   0  24      902.15      849.72     17.80 o
   2   0  24        0.39        3.37      2.83 o
   4   0  24        8.47        1.16      9.26 o
   5   0  24       47.96       46.23     16.84 o
  -5   1  24       14.46       21.85     14.55 o
  -4   1  24       10.33        6.45     11.06 o
  -2   1  24       99.57      100.09      6.22 o
  -1   1  24      207.01      196.62      9.27 o
   0   1  24      131.57      137.99      8.27 o
   1   1  24      201.03      202.60      9.41 o
   2   1  24       95.73      102.95      4.89 o
   3   1  24       85.98      106.71     15.17 o
   4   1  24        9.79       10.56     10.47 o
  -4   2  24      242.51      234.01     26.11 o
  -3   2  24       63.33       58.82     13.29 o
  -2   2  24       98.87      103.99      6.16 o
  -1   2  24       35.01       42.42      6.13 o
   0   2  24       75.76       72.65      7.06 o
   1   2  24       35.12       40.59      5.98 o
   2   2  24       93.29       94.86      5.47 o
   3   2  24       62.82       55.25     15.29 o
  -4   3  24        6.10        8.87     12.28 o
  -2   3  24       47.70       59.14      6.46 o
  -1   3  24       17.34       18.48      5.58 o
   0   3  24       95.05       98.67      8.07 o
   1   3  24       18.68        6.94      4.75 o
   2   3  24       48.20       52.05      9.74 o
   3   3  24       43.41       41.04      7.66 o
  -4   4  24        9.75        9.11     13.08 o
  -3   4  24       11.24        8.84     11.31 o
  -2   4  24        3.28        5.43      7.15 o
  -1   4  24      201.20      197.70     11.08 o
   0   4  24        5.26        3.83      5.39 o
   1   4  24      198.85      193.27     17.35 o
   2   4  24        3.04       -0.28      5.98 o
   3   4  24       11.33       -0.30      6.85 o
  -3   5  24       19.21       26.74     14.30 o
  -2   5  24        4.74        4.91      7.87 o
  -1   5  24       16.09       10.84      6.27 o
   0   5  24       18.73       18.91      6.74 o
   1   5  24       16.67       10.01      5.85 o
   2   5  24        4.56        4.30      6.75 o
   3   5  24       19.83       42.17      9.66 o
  -2   6  24       13.77       19.83     22.49 o
  -1   6  24       19.77       28.88      7.90 o
   0   6  24        7.24       15.88      7.15 o
   1   6  24       19.58       18.69      6.72 o
   2   6  24       14.25        6.87     16.41 o
   1   0  25       29.96       36.07      5.59 o
   2   0  25      151.65      149.56      7.19 o
   4   0  25      118.25      100.26     17.62 o
   5   0  25        0.04       -4.35     11.66 o
  -4   1  25       19.53       13.15     10.90 o
  -2   1  25       55.03       52.40      5.36 o
  -1   1  25      419.77      417.08     11.36 o
   0   1  25      260.06      257.35     10.60 o
   1   1  25      423.03      431.85     13.10 o
   2   1  25       56.54       50.90      6.46 o
   3   1  25       95.16       98.11     14.62 o
   4   1  25       19.71       32.67     12.67 o
  -4   2  25       29.48       57.44     16.99 o
  -2   2  25       49.49       44.65      5.14 o
  -1   2  25       51.79       63.87      6.80 o
   0   2  25      115.34      122.22      8.28 o
   1   2  25       46.81       48.67      6.33 o
   2   2  25       51.27       47.62      7.21 o
   3   2  25       38.08       33.63      5.72 o
  -4   3  25       32.20       30.17     14.53 o
  -2   3  25       36.84       28.12      5.33 o
  -1   3  25      164.27      172.38      9.97 o
   0   3  25      187.16      180.15     11.87 o
   1   3  25      164.20      164.32      8.65 o
   2   3  25       36.56       43.40      7.28 o
   3   3  25      170.67      165.60     12.39 o
  -3   4  25       16.74       26.17     13.44 o
  -2   4  25       62.75       69.70      9.09 o
  -1   4  25        7.44        6.22      5.81 o
   0   4  25       27.48       21.79     10.07 o
   1   4  25        7.88        3.11      5.14 o
   2   4  25       63.44       63.20      8.49 o
   3   4  25       16.68       10.54      7.49 o
  -3   5  25       11.01        4.86     12.67 o
  -2   5  25       60.70       70.40      9.51 o
  -1   5  25       67.40       78.74      8.88 o
   0   5  25      214.17      227.10     15.73 o
   1   5  25       68.18       67.75     11.18 o
   2   5  25       61.00       75.93      9.67 o
   3   5  25       10.51        2.04      7.80 o
  -1   6  25       43.68       44.47      8.71 o
   0   6  25       10.05       11.99      6.93 o
   1   6  25       44.03       41.80      7.32 o
   0   0  26      595.81      545.64     23.64 o
   1   0  26       51.57       60.18      6.50 o
   2   0  26       46.77       47.03      5.25 o
   4   0  26        0.00        0.14     10.39 o
  -4   1  26      122.57      142.79     20.84 o
  -2   1  26       81.95       83.78      7.54 o
  -1   1  26       42.73       51.89      5.67 o
   0   1  26      171.42      186.56      9.66 o
   1   1  26       44.22       45.88      6.01 o
   2   1  26       83.87       80.15      5.98 o
   3   1  26       26.00       23.98      5.51 o
   4   1  26      119.93      150.81     19.68 o
  -4   2  26       21.58       24.81     13.86 o
  -2   2  26       30.34       32.12      4.89 o
  -1   2  26       51.57       41.13      6.30 o
   0   2  26       31.36       35.19      6.30 o
   1   2  26       49.04       41.16      6.75 o
   2   2  26       32.10       35.30      7.68 o
   3   2  26      118.21      120.34     10.15 o
  -4   3  26       36.83       48.28     16.98 o
  -2   3  26       14.79       13.48      4.93 o
  -1   3  26       78.04       80.47     15.35 o
   0   3  26      223.50      241.34     13.27 o
   1   3  26       74.65       81.73      8.27 o
   2   3  26       14.53       18.40      6.81 o
   3   3  26       29.63       31.93      7.93 o
  -3   4  26        0.21       -0.53     11.22 o
  -2   4  26       22.82       25.91      5.66 o
  -1   4  26       28.65       33.86      7.03 o
   0   4  26       35.91       37.02      7.17 o
   1   4  26       28.03       22.82      8.06 o
   2   4  26       23.18       30.01      7.47 o
   3   4  26        0.21        0.53      6.97 o
  -2   5  26        7.36        9.72      5.63 o
  -1   5  26        0.76        8.13      6.23 o
   0   5  26       18.85       12.84      7.08 o
   1   5  26        0.70       -0.94      5.62 o
   2   5  26        8.19       13.33      7.93 o
   0   6  26        5.16       15.43      7.40 o
   1   0  27       51.13       47.64      6.26 o
   2   0  27        1.48       -0.25      3.81 o
   4   0  27        4.43        6.17     10.73 o
  -4   1  27       17.05       -5.32      9.95 o
  -2   1  27       66.28       82.86      6.34 o
  -1   1  27       95.37       87.33      6.75 o
   0   1  27       28.40       29.88      6.12 o
   1   1  27       90.54       88.28      7.40 o
   2   1  27       63.76       75.39      5.97 o
   3   1  27        8.23        4.63      5.48 o
   4   1  27       16.89       21.20     11.88 o
  -4   2  27        4.77       11.38     11.61 o
  -2   2  27       71.77       68.35      5.83 o
  -1   2  27        5.10       10.10      5.25 o
   0   2  27      176.95      177.72     10.04 o
   1   2  27        4.58       -4.58      4.58 o
   2   2  27       72.72       83.08      6.08 o
   3   2  27       83.65       82.81      9.55 o
  -4   3  27      111.49       99.65     20.82 o
  -2   3  27      176.94      157.18      8.70 o
  -1   3  27       32.31       26.38      6.56 o
   0   3  27       13.66       13.55      5.82 o
   1   3  27       33.67       40.69      6.68 o
   2   3  27      177.89      160.80     10.89 o
   3   3  27       27.04       37.46      8.60 o
  -2   4  27        5.74        5.68      4.96 o
  -1   4  27        4.74        2.44      5.84 o
   0   4  27       35.50       36.79      7.23 o
   1   4  27        4.80        5.48      5.73 o
   2   4  27        5.90       -0.53      6.43 o
   3   4  27       55.29       52.92     10.02 o
  -2   5  27        2.82       16.14      6.49 o
  -1   5  27      107.74      117.75     10.52 o
   0   5  27        0.09        3.33      6.20 o
   1   5  27      108.09      118.89     12.43 o
   2   5  27        2.57        4.72      7.31 o
   0   0  28      574.36      535.68     19.41 o
   1   0  28       14.51       14.33      5.22 o
   2   0  28      188.04      196.10      8.65 o
   4   0  28      131.45      127.89     19.93 o
  -4   1  28       13.29       13.06     12.07 o
  -2   1  28       39.15       44.41      6.36 o
  -1   1  28      160.06      141.35      8.00 o
   0   1  28        8.15        5.40      5.23 o
   1   1  28      164.46      167.56     13.86 o
   2   1  28       37.99       43.03      5.29 o
   3   1  28       13.06       10.73      6.25 o
  -4   2  28       13.33       26.57     14.11 o
  -2   2  28        7.81        7.70      4.43 o
  -1   2  28      153.31      143.33      8.25 o
   0   2  28       73.90       68.74      7.52 o
   1   2  28      154.75      153.79      9.41 o
   2   2  28        7.61        4.21      4.02 o
   3   2  28      112.02      109.20     10.33 o
  -2   3  28       76.62       78.75      6.99 o
  -1   3  28      105.39      104.34      8.88 o
   0   3  28       56.75       67.77     21.83 o
   1   3  28      105.89      120.58      8.98 o
   2   3  28       78.51       63.42      9.01 o
   3   3  28        5.21        7.03      7.46 o
  -2   4  28       42.38       55.41      7.20 o
  -1   4  28        4.50        0.31      5.35 o
   0   4  28      215.25      235.57     12.26 o
   1   4  28        4.45        3.73      5.73 o
   2   4  28       43.27       28.33     12.39 o
   3   4  28       20.07       22.98      8.85 o
  -2   5  28       14.73       10.20      5.82 o
  -1   5  28       23.61       22.68      7.33 o
   0   5  28        0.01       -5.96      5.96 o
   1   5  28       24.15       32.38      7.01 o
   2   5  28       15.27       22.52      8.25 o
   1   0  29       57.47       45.88      6.63 o
   2   0  29        9.20        7.98      4.34 o
   3   0  29       33.08       30.39      6.29 o
   4   0  29       31.26       41.16     14.61 o
  -4   1  29       16.77       40.51     14.44 o
  -2   1  29       62.49       55.85     11.07 o
  -1   1  29      140.59      140.13      8.14 o
   0   1  29       21.91        8.04      5.38 o
   1   1  29      140.82      142.32      9.19 o
   2   1  29       63.04       62.27      5.89 o
   3   1  29       87.50       83.02      9.00 o
  -4   2  29       25.74       23.39     14.39 o
  -2   2  29        8.05        7.50      4.71 o
  -1   2  29        2.87       -3.50      4.51 o
   0   2  29       22.56       24.64      6.54 o
   1   2  29        3.08        8.91      5.45 o
   2   2  29        7.47        2.59      4.20 o
   3   2  29       27.97       28.52      7.93 o
  -2   3  29       85.29       89.22      7.47 o
  -1   3  29       19.10       19.56      6.40 o
   0   3  29        3.81       -0.05      5.69 o
   1   3  29       20.27       21.73      6.33 o
   2   3  29       84.79       72.16     11.86 o
   3   3  29       15.99       20.67      8.07 o
  -2   4  29        2.98        4.47      5.23 o
  -1   4  29       53.60       53.45      8.21 o
   0   4  29        0.48       -2.95      5.82 o
   1   4  29       53.46       45.11      7.67 o
   2   4  29        2.92       -2.96      6.63 o
  -1   5  29       22.51       32.20      8.27 o
   0   5  29       36.52       33.66      8.08 o
   1   5  29       22.08       30.58      9.63 o
   0   0  30      106.64      127.62     11.36 o
   1   0  30      136.80      131.87      9.00 o
   2   0  30       54.02       60.52      6.14 o
   3   0  30       11.70       14.56      5.88 o
   4   0  30        0.03       -5.36      9.26 o
  -4   1  30       64.66       54.90     16.00 o
  -2   1  30       18.94       11.67      4.79 o
  -1   1  30       49.45       54.78      6.45 o
   0   1  30       45.30       49.31      7.11 o
   1   1  30       49.03       47.49      7.72 o
   2   1  30       20.50       22.39      5.85 o
   3   1  30       32.86       28.00      7.50 o
  -2   2  30       84.30       85.89     13.63 o
  -1   2  30       36.92       40.95      6.15 o
   0   2  30       48.87       68.13      7.80 o
   1   2  30       37.45       38.62      6.75 o
   2   2  30       85.00      103.52     12.30 o
   3   2  30       96.16      107.94     11.11 o
  -2   3  30       20.58       21.14      5.66 o
  -1   3  30        8.99       11.01      6.05 o
   0   3  30       44.83       42.52      7.45 o
   1   3  30       10.24        9.58      6.03 o
   2   3  30       20.14       14.12      8.12 o
   3   3  30        8.25       -1.35      7.85 o
  -2   4  30       20.84       29.50      9.05 o
  -1   4  30      129.60      149.40     11.13 o
   0   4  30       22.01       13.22      6.79 o
   1   4  30      130.06      153.81     10.67 o
   2   4  30       21.39       25.08      8.44 o
  -1   5  30        2.30        5.92      6.87 o
   0   5  30        2.46        5.82      6.70 o
   1   5  30        2.19        4.91      6.71 o
   1   0  31        0.00        2.79      4.91 o
   2   0  31      131.71      146.43     14.17 o
   3   0  31       23.86       18.13      6.63 o
  -2   1  31       40.11       34.12      5.71 o
  -1   1  31       44.68       41.47      6.55 o
   0   1  31       48.37       51.43     10.95 o
   1   1  31       44.87       42.43      7.19 o
   2   1  31       41.17       37.39      6.34 o
   3   1  31       26.72       19.25      7.45 o
  -2   2  31       17.04       20.03      5.45 o
  -1   2  31       58.20       61.58      6.95 o
   0   2  31      295.89      292.47     13.02 o
   1   2  31       58.46       58.96      7.49 o
   2   2  31       17.38       27.35      7.59 o
   3   2  31       10.59        9.87      7.22 o
  -2   3  31       15.00       15.52      5.64 o
  -1   3  31       57.30       78.10      8.71 o
   0   3  31        0.07        2.93      5.65 o
   1   3  31       56.37       60.02      8.01 o
   2   3  31       15.51       10.91     11.00 o
   3   3  31       41.57       39.15      9.56 o
  -2   4  31       64.07       78.70      9.24 o
  -1   4  31       45.02       46.56      9.07 o
   0   4  31        5.26       12.73      6.59 o
   1   4  31       44.72       37.23      7.70 o
   2   4  31       64.05       59.61     11.11 o
   0   0  32      209.06      199.82     13.84 o
   1   0  32       54.08       58.63      7.47 o
   2   0  32       54.35       62.84      6.46 o
   3   0  32        9.05        2.73      6.47 o
  -2   1  32       22.98       29.97      5.53 o
  -1   1  32       20.75       19.04      5.64 o
   0   1  32       93.74      106.35      8.85 o
   1   1  32       21.21       26.88      6.30 o
   2   1  32       22.66       21.01      5.21 o
   3   1  32       48.49       29.37      7.96 o
  -2   2  32       85.84       99.94      7.88 o
  -1   2  32        9.59       13.12      5.30 o
   0   2  32       21.54       17.46      6.33 o
   1   2  32        9.49        9.19      5.76 o
   2   2  32       86.24      102.27      7.10 o
   3   2  32       28.71       16.23      8.30 o
  -2   3  32       42.43       52.19      7.23 o
  -1   3  32       54.08       38.89      7.77 o
   0   3  32       14.16       26.75      7.00 o
   1   3  32       55.33       59.15      8.07 o
   2   3  32       42.66       38.28     10.03 o
  -1   4  32       31.71       48.62      8.57 o
   0   4  32        0.01        6.01      6.97 o
   1   4  32       31.61       39.09      7.83 o
   1   0  33        6.96        7.61      4.94 o
   2   0  33       68.89       74.22      7.03 o
   3   0  33       14.97        7.40      6.72 o
  -2   1  33       45.57       47.68      6.24 o
  -1   1  33        7.05        8.81      5.35 o
   0   1  33      224.73      218.01     10.79 o
   1   1  33        7.16       11.94      5.45 o
   2   1  33       47.14       48.08      7.45 o
   3   1  33       51.15       42.32      8.56 o
  -2   2  33       14.45       16.18      6.09 o
  -1   2  33       27.04       21.74      5.89 o
   0   2  33        4.40        3.37      5.95 o
   1   2  33       26.31       21.90      6.83 o
   2   2  33       14.44       28.70      9.03 o
  -2   3  33       22.19       16.20      5.94 o
  -1   3  33       28.02       13.52      8.96 o
   0   3  33       40.11       33.33     14.85 o
   1   3  33       28.62       32.24     11.65 o
   2   3  33       21.70       16.04      9.10 o
   0   4  33        0.69       -6.05      6.05 o
   0   0  34        0.57        2.78      9.57 o
   1   0  34      297.45      307.50     11.92 o
   2   0  34        5.34        4.18      5.00 o
   3   0  34       10.13       13.87      7.13 o
  -2   1  34       27.23       21.77      5.54 o
  -1   1  34       29.32       19.82      9.26 o
   0   1  34       49.52       46.64      6.87 o
   1   1  34       30.71       29.34      9.96 o
   2   1  34       27.00       25.40      6.06 o
  -2   2  34      107.84      131.14      8.59 o
  -1   2  34        0.82       -3.90      4.95 o
   0   2  34        0.01       -3.30      5.86 o
   1   2  34        0.88        2.33      8.73 o
   2   2  34      109.37      128.24     12.94 o
  -1   3  34        8.82       16.58      6.11 o
   0   3  34       20.13       19.20      7.26 o
   1   3  34        8.35        5.92      6.47 o
   1   0  35        1.52       10.34      5.63 o
   2   0  35        0.58        3.89      4.84 o
  -2   1  35       23.92       22.26      5.61 o
  -1   1  35       29.67       24.59      6.56 o
   0   1  35       36.34       36.13      6.89 o
   1   1  35       29.85       25.85      6.78 o
   2   1  35       24.18       26.63      7.07 o
  -2   2  35        9.51        1.45      5.33 o
  -1   2  35       57.28       54.15      7.36 o
   0   2  35       10.98       11.92      6.58 o
   1   2  35       58.03       61.90      8.27 o
   2   2  35        9.19        9.57     13.34 o
  -1   3  35       36.20       29.62      7.06 o
   0   3  35        5.60       11.80      6.96 o
   1   3  35       35.06       33.60      7.66 o
   0   0  36       57.19       59.30     10.70 o
   1   0  36       14.86       16.10      5.95 o
   2   0  36       50.84       49.39      7.60 o
  -2   1  36       26.87       25.98      5.81 o
  -1   1  36       61.17       68.58      7.85 o
   0   1  36       19.02       13.51      5.89 o
   1   1  36       60.85       49.51      7.78 o
   2   1  36       27.39       24.71      5.63 o
  -1   2  36       22.25       27.19      7.69 o
   0   2  36        7.44        9.27      6.50 o
   1   2  36       22.30       21.59      7.28 o
   1   0  37        8.92        0.48      5.53 o
  -1   1  37       60.64       69.89      8.05 o
   0   1  37       12.19       13.48      6.30 o
   1   1  37       60.45       65.17      8.87 o
   0   2  37       52.07       66.27     10.27 o
   0   0  38       80.95       99.82     12.74 o
 
